# Supplementary material for: 4-methylumbelliferone (4-MU) enhances drought tolerance of apple by regulating rhizosphere microbial diversity and root architecture
Source: Hortic Res. 2023 May 19;10(7):uhad099. doi: 10.1093/hr/uhad099 (PMC10327542; doi:10.1093/hr/uhad099)
Supplement: Web_Material_uhad099 [file web_material_uhad099.zip › supplemental tables.xlsx]

## Sheet: S1
Table S1. Summary of transcriptome mapping under short-term drought stress in roots of vigorous and dwarfing rootstocks.
Sample	Raw Data		Clean Data		Q20%	Q30%	GC content%	Mapped reads(%)	Unique Mapped reads(%)
	Read	Base(G)	Read	Base(G)
C_dwarf_1	48079378	7.21	47290900	7.09	99.98	97.95	47	88.83	64.77
C_dwarf_2	47331960	7.1	46613714	6.99	99.98	97.97	46.5	88.8	64.24
C_dwarf_3	49869794	7.48	48976010	7.35	99.98	98.07	46	89.21	65.26
C_vig_1	54790744	8.22	53725874	8.06	99.98	98.15	46.5	88.76	63.88
C_vig_2	51846372	7.78	50400520	7.56	99.98	98.08	46	87.46	62.65
C_vig_3	52006830	7.8	50994902	7.65	99.98	97.77	46.5	89.85	63.95
D_dwarf_1	44280256	6.64	43448176	6.52	99.98	98.17	46.5	90.39	65.93
D_dwarf_2	35331992	5.3	34730642	5.21	99.98	97.95	46	89.78	65.42
D_dwarf_3	48980552	7.35	48192842	7.23	99.99	98.38	46.5	90.38	65.93
D_vig_1	54338466	8.15	53442276	8.02	99.99	98.35	47	91.32	65.16
D_vig_2	51993002	7.8	51102474	7.67	99.98	98.02	47	91.1	64.62
D_vig_3	43186928	6.48	42457158	6.37	99.98	98.2	46.5	90.35	64.44
Average	4.8503e+07	7.27583	47614624	7.14333	99.9817	98.0883	46.5	89.6858	64.6875
Total	582036274	87.31	571375488	85.72

## Sheet: S2
Table S2. Different expressed genes (DEGs) in vigorous rootstock under drought stress.
gene_id	FPKM.D_vig_1	FPKM.D_vig_2	FPKM.D_vig_3	FPKM.C_vig_1	FPKM.C_vig_2	FPKM.C_vig_3	fc	log2(fc)	pval	qval	regulation	NCBI	TAIR	ANNO
gene-LOC103403698	1577.39	2081.32	1543.93	12.1786	12.131	10.8689	147.892	7.20841	3.96731e-177	5.68139e-173	up	XP_008340760.2	AT4G17030.1	ATEXLB1, EXPR, AT-EXPR, ATEXPR1, ATHEXP BETA 3.1, EXLB1 | expansin-like B1 | chr4:9581817-9583181 REVERSE LENGTH=250
gene-LOC103426803	408.783	388.949	352.28	1.69714	2.66734	1.94877	182.158	7.50905	2.34472e-172	2.2385e-168	up	XP_008363103.2	AT5G66780.1	| unknown protein; Has 1807 Blast hits to 1807 proteins in 277 species: Archae - 0; Bacteria - 0; Metazoa - 736; Fungi - 347; Plants - 385; Viruses - 0; Other Eukaryotes - 339 (source: NCBI BLink). | chr5:26663627-26664196 FORWARD LENGTH=121
gene-LOC103432639	0.210732	0.065127	0.198008	71.2173	70.0133	63.6501	0.00231289	-8.75609	1.81921e-168	1.04208e-164	down	XP_028965399.1	AT3G11480.1	BSMT1, ATBSMT1 | S-adenosyl-L-methionine-dependent methyltransferases superfamily protein | chr3:3614544-3617137 FORWARD LENGTH=379
gene-LOC103449971	0.211923	0.126213	0.246873	49.7259	53.7621	45.0928	0.00393731	-7.98857	6.03103e-168	2.87891e-164	down	XP_008387515.3	AT2G36690.1	| 2-oxoglutarate (2OG) and Fe(II)-dependent oxygenase superfamily protein | chr2:15379930-15381987 FORWARD LENGTH=366
gene-LOC103411102	0.032873	0.099635	0.167038	50.4245	52.4949	52.5526	0.00192669	-9.01966	2.30683e-166	9.43856e-163	down	XP_008347979.2	AT1G31350.1	KUF1 | KAR-UP F-box 1 | chr1:11221519-11222706 REVERSE LENGTH=395
gene-LOC103448599	1.96334	1.96767	2.25709	426.533	347.545	565.425	0.00461969	-7.75799	5.96638e-163	2.13604e-159	down	XP_008386088.1	AT4G10265.1	| Wound-responsive family protein | chr4:6373226-6373477 REVERSE LENGTH=83
gene-LOC103451596	486.782	378.687	393.791	0.797819	1.55857	1.51737	325.075	8.34463	6.62361e-161	2.10785e-157	up	XP_008389229.1	AT1G71050.1	HIPP20 | Heavy metal transport/detoxification superfamily protein | chr1:26803322-26803946 REVERSE LENGTH=152
gene-LOC103404753	2.90249	2.86848	3.34272	261.965	296.715	369.504	0.00981884	-6.67023	5.54096e-155	1.58699e-151	down	XP_008341930.1	AT4G10265.1	| Wound-responsive family protein | chr4:6373226-6373477 REVERSE LENGTH=83
gene-LOC103427717	0.341554	0.282995	0.400681	162.877	211.805	110.184	0.00211446	-8.8855	1.46191e-150	3.80643e-147	down	XP_028957201.1	AT1G27040.1	| Major facilitator superfamily protein | chr1:9386893-9390018 REVERSE LENGTH=567
gene-LOC103453050	1.61422	1.78243	1.41919	221.702	292.53	182.63	0.00691075	-7.17694	1.36151e-149	3.24958e-146	down	XP_008390805.1	AT5G35630.3	GS2, GLN2, ATGSL1 | glutamine synthetase 2 | chr5:13831220-13833239 FORWARD LENGTH=430
gene-LOC103401144	2479.77	1927.17	2091.63	5.77295	4.32346	8.66139	346.446	8.43649	1.95094e-147	4.29823e-144	up	XP_008338082.1	AT3G50980.1	XERO1 | dehydrin xero 1 | chr3:18942034-18942721 FORWARD LENGTH=128
gene-LOC103422841	0.205404	0.262515	0.306492	100.602	115.219	63.3084	0.00277437	-8.49362	2.75552e-142	4.93256e-139	down	XP_028948481.1	AT5G62740.1	HIR1, ATHIR1 | SPFH/Band 7/PHB domain-containing membrane-associated protein family | chr5:25201320-25202535 FORWARD LENGTH=286
gene-GLB1	13.0577	7.71262	13.5175	1331.91	1379.03	1338.23	0.0084679	-6.88378	2.81772e-140	4.74719e-137	down	NP_001280991.1	AT2G16060.1	GLB1, AHB1, ARATH GLB1, NSHB1, ATGLB1, HB1 | hemoglobin 1 | chr2:6982782-6983522 REVERSE LENGTH=160
gene-LOC103417912	0.515607	0.328582	0.695655	81.4273	105.523	105.772	0.00526043	-7.5706	8.25587e-140	1.31365e-136	down	XP_008354291.2	AT5G43350.1	ATPT1, PHT1;1 | phosphate transporter 1;1 | chr5:17399918-17401643 REVERSE LENGTH=524
gene-LOC103425922	1.55166	0.753434	1.62238	325.203	285.296	403.129	0.00387468	-8.01171	9.35921e-139	1.41083e-135	down	XP_008362243.1	AT4G10265.1	| Wound-responsive family protein | chr4:6373226-6373477 REVERSE LENGTH=83
gene-LOC103400792	1.74993	1.75278	1.21011	792.819	534.354	1104.18	0.00193835	-9.01095	1.4424e-138	2.06558e-135	down	XP_008337682.2	AT2G19590.1	ACO1, ATACO1 | ACC oxidase 1 | chr2:8476239-8477354 REVERSE LENGTH=310
gene-LOC103409569	24.0218	19.023	25.4862	1491.44	1305.83	1788.78	0.0149434	-6.06435	1.55716e-138	2.12375e-135	down	XP_008346608.1	AT1G77120.1	ADH1, ADH, ATADH, ATADH1 | alcohol dehydrogenase 1 | chr1:28975509-28977216 FORWARD LENGTH=379
gene-LOC103418302	27341.8	25929.2	21500.4	178.336	290.288	226.367	107.586	6.74935	3.86466e-136	4.81251e-133	up	XP_008354654.2	AT1G20440.1	COR47, RD17, AtCOR47 | cold-regulated 47 | chr1:7084722-7085664 REVERSE LENGTH=265
gene-LOC103417837	1.02694	0.587333	1.23996	128.603	147.595	141.101	0.00683979	-7.19183	2.32483e-135	2.7744e-132	down	XP_008354219.1	AT5G51970.2	| GroES-like zinc-binding alcohol dehydrogenase family protein | chr5:21111820-21113284 FORWARD LENGTH=364
gene-LOC103444350	0.21498	0.075093	0.090276	65.213	69.5256	46.0538	0.00210379	-8.8928	1.10239e-134	1.26294e-131	down	XP_008381504.2	AT4G36810.1	GGPS1 | geranylgeranyl pyrophosphate synthase 1 | chr4:17343513-17344628 FORWARD LENGTH=371
gene-LOC103406427	0.190516	0.099759	0.061273	60.3046	68.1922	45.833	0.00201657	-8.95388	2.28803e-134	2.52044e-131	down	XP_008343633.2	AT2G38310.1	PYL4, RCAR10 | PYR1-like 4 | chr2:16050251-16050874 FORWARD LENGTH=207
gene-LOC103440144	0.132749	0.137365	0.140193	32.4845	62.4019	47.6491	0.00287863	-8.4404	1.26234e-132	1.33906e-129	down	XP_008377032.1	AT5G43350.1	ATPT1, PHT1;1 | phosphate transporter 1;1 | chr5:17399918-17401643 REVERSE LENGTH=524
gene-LOC103449336	0.516491	0.464955	0.369289	145.125	88.5067	171.317	0.00333556	-8.22785	1.63281e-132	1.67019e-129	down	XP_028946548.1	AT5G39890.1	| Protein of unknown function (DUF1637) | chr5:15974543-15976013 FORWARD LENGTH=276
gene-LOC103455230	41.4496	48.4472	54.9865	0.394017	0.617142	0.397048	102.885	6.68489	3.52669e-130	3.48303e-127	up	XP_008393041.2	AT1G60190.1	| ARM repeat superfamily protein | chr1:22198403-22200463 FORWARD LENGTH=686
gene-LOC114822732	1.18318	0.852498	1.37736	360.333	499.777	251.988	0.00306901	-8.34801	4.15708e-130	3.96876e-127	down	XP_028953623.1	AT1G78380.1	ATGSTU19, GST8, GSTU19 | glutathione S-transferase TAU 19 | chr1:29486659-29487819 REVERSE LENGTH=219
gene-LOC103403677	0.718566	1.19205	1.34974	97.2433	109.228	108.543	0.0103499	-6.59424	6.21964e-130	5.74634e-127	down	XP_008340740.2	AT1G24020.2	MLP423 | MLP-like protein 423 | chr1:8500653-8501458 REVERSE LENGTH=155
gene-LOC114826405	0.225524	0.193629	0.226182	71.1799	106.712	51.0241	0.00281909	-8.47055	1.30128e-129	1.16468e-126	down	XP_028962367.1	AT2G38010.1	| Neutral/alkaline non-lysosomal ceramidase | chr2:15906862-15909867 FORWARD LENGTH=757
gene-LOC103437795	0.443904	0.372227	0.735202	67.718	61.9705	58.0283	0.00826422	-6.9189	1.3916e-128	1.20779e-125	down	XP_008374519.2	AT5G62720.1	| Integral membrane HPP family protein | chr5:25191969-25194845 FORWARD LENGTH=243
gene-LOC103453967	0.32649	0.485489	0.58732	78.1205	89.7585	57.0291	0.00622165	-7.32849	5.32527e-128	4.48592e-125	down	XP_008391782.1	AT5G13530.1	KEG | protein kinases;ubiquitin-protein ligases | chr5:4345618-4354369 FORWARD LENGTH=1625
gene-LOC103416547	0.918168	0.858746	1.05833	204.35	220.839	115.964	0.00523928	-7.57642	9.71464e-126	7.72881e-123	down	XP_008353015.1	AT1G60420.1	| DC1 domain-containing protein | chr1:22261978-22264243 FORWARD LENGTH=578
gene-LOC103455997	1.06923	0.735026	1.09481	313.625	427.617	205.161	0.00306325	-8.35072	6.51118e-124	5.04018e-121	down	XP_008393840.2	AT3G63470.1	scpl40 | serine carboxypeptidase-like 40 | chr3:23438561-23440862 FORWARD LENGTH=502
gene-LOC103449825	277.12	238.22	234.522	4.18396	4.91491	6.08411	49.3884	5.6261	4.34188e-123	3.27252e-120	up	XP_008387370.1	AT3G18830.1	ATPLT5, PMT5, ATPMT5 | polyol/monosaccharide transporter 5 | chr3:6489000-6491209 REVERSE LENGTH=539
gene-LOC103441564	0.02802	0.014725	0.0001	22.1718	15.621	12.7396	0.000847873	-10.2039	1.07991e-122	7.73244e-120	down	XP_008378468.2	AT3G60330.2	HA7 | H(+)-ATPase 7 | chr3:22298763-22303509 FORWARD LENGTH=961
gene-LOC103439424	3.54006	5.46927	3.75825	347.858	387.791	286.265	0.0124938	-6.32264	7.72303e-121	5.26655e-118	down	XP_008376213.2	AT1G77760.1	NIA1, GNR1, NR1 | nitrate reductase 1 | chr1:29236005-29239367 REVERSE LENGTH=917
gene-LOC103410390	0.252994	0.175782	0.407562	34.0579	30.8025	35.752	0.00831248	-6.91051	3.37261e-119	2.2464e-116	down	XP_028962053.1	AT5G53130.1	CNGC1, ATCNGC1 | cyclic nucleotide gated channel 1 | chr5:21537830-21540490 REVERSE LENGTH=716
gene-LOC103434354	0.0001	0.06057	0.052226	31.4613	29.326	19.853	0.00139999	-9.48036	9.1988e-119	5.98779e-116	down	XP_017187273.2	AT2G19230.1	| Leucine-rich repeat transmembrane protein kinase protein | chr2:8343452-8348431 REVERSE LENGTH=1025
gene-LOC103402639	0.071821	0.130584	0.097607	51.4471	62.8058	30.9575	0.00206605	-8.91891	7.90783e-118	4.92365e-115	down	XP_008339606.1	AT1G08510.1	FATB | fatty acyl-ACP thioesterases B | chr1:2691546-2693409 REVERSE LENGTH=412
gene-LOC103425923	2.75099	2.60348	4.08215	380.689	352.001	597.198	0.0070958	-7.13882	5.43383e-117	3.2423e-114	down	XP_008362244.1	AT4G10265.1	| Wound-responsive family protein | chr4:6373226-6373477 REVERSE LENGTH=83
gene-LOC103430098	1.09828	1.15221	1.4173	83.9765	97.8253	60.8449	0.0151158	-6.0478	2.85453e-116	1.6685e-113	down	XP_028944695.1	AT1G79620.1	| Leucine-rich repeat protein kinase family protein | chr1:29957633-29962174 REVERSE LENGTH=971
gene-LOC103451685	1.32597	1.07465	1.48786	484.319	634.453	272.697	0.00279451	-8.48319	4.81452e-116	2.75785e-113	down	XP_008389321.2	AT3G21360.1	| 2-oxoglutarate (2OG) and Fe(II)-dependent oxygenase superfamily protein | chr3:7522865-7524036 FORWARD LENGTH=330
gene-LOC103436968	565.32	445.74	413.921	9.01974	10.0937	11.939	45.8896	5.52009	9.13379e-116	5.12943e-113	up	XP_008373652.1	AT4G17030.1	ATEXLB1, EXPR, AT-EXPR, ATEXPR1, ATHEXP BETA 3.1, EXLB1 | expansin-like B1 | chr4:9581817-9583181 REVERSE LENGTH=250
gene-LOC103438876	0.381996	0.552998	0.56061	119.463	117.496	63.6557	0.00497514	-7.65105	1.36562e-114	7.52169e-112	down	XP_008375641.2	AT1G20510.1	OPCL1 | OPC-8:0 CoA ligase1 | chr1:7103645-7105856 REVERSE LENGTH=546
gene-LOC114820848	0.058077	0.0001	0.031875	26.8524	40.741	22.5238	0.000999277	-9.96683	3.43273e-114	1.85503e-111	down	XP_028947927.1	AT1G05160.1	CYP88A3, ATKAO1, KAO1 | cytochrome P450, family 88, subfamily A, polypeptide 3 | chr1:1487640-1489828 REVERSE LENGTH=490
gene-LOC114826771	1.12737	0.714521	1.1557	274.079	296.385	153.246	0.00414198	-7.91546	3.66308e-114	1.94286e-111	down	XP_028963364.1	AT4G11040.2	| Protein phosphatase 2C family protein | chr4:6745161-6746230 FORWARD LENGTH=218
gene-LOC103448346	1.13008	0.661676	0.796815	150.999	261.634	312.016	0.00357217	-8.12898	1.11866e-113	5.82536e-111	down	XP_008385814.2	AT5G55410.1	| Bifunctional inhibitor/lipid-transfer protein/seed storage 2S albumin superfamily protein | chr5:22460677-22461081 FORWARD LENGTH=107
gene-LOC103415461	0.324161	0.387689	0.628599	130.998	110.845	71.9859	0.00427128	-7.87112	8.7899e-113	4.49556e-110	down	XP_008352014.2	AT4G32810.1	CCD8, MAX4, ATCCD8 | carotenoid cleavage dioxygenase 8 | chr4:15828348-15831299 FORWARD LENGTH=570
gene-LOC103452563	1.82189	1.98141	2.30615	177.478	134.339	250.299	0.0108686	-6.52368	3.75218e-112	1.88537e-109	down	XP_008390288.1	AT4G24110.1	| unknown protein; Has 76 Blast hits to 76 proteins in 13 species: Archae - 0; Bacteria - 0; Metazoa - 1; Fungi - 0; Plants - 75; Viruses - 0; Other Eukaryotes - 0 (source: NCBI BLink). | chr4:12520010-12520762 REVERSE LENGTH=250
gene-LOC114820516	418.713	388.769	334.894	5.0605	8.04628	5.25253	62.2233	5.95938	4.8213e-112	2.38081e-109	up	XP_028947206.1	AT1G04560.1	| AWPM-19-like family protein | chr1:1245070-1245888 FORWARD LENGTH=186
gene-LOC103441786	0.019553	0.0001	0.0001	22.2488	22.985	12.4432	0.000342476	-11.5117	2.91152e-111	1.41337e-108	down	XP_028962785.1	AT1G53050.1	| Protein kinase superfamily protein | chr1:19772574-19775531 FORWARD LENGTH=694
gene-LOC103444929	0.403842	0.221654	0.229538	59.5445	42.7915	66.9237	0.00505161	-7.62904	4.41386e-111	2.10695e-108	down	XP_017190555.1	AT2G16060.1	GLB1, AHB1, ARATH GLB1, NSHB1, ATGLB1, HB1 | hemoglobin 1 | chr2:6982782-6983522 REVERSE LENGTH=160
gene-LOC103437664	26.2272	27.7219	27.1977	1046.95	1226.56	808.174	0.0263319	-5.24704	1.19913e-110	5.63022e-108	down	XP_008374376.2	AT4G24730.4	| Calcineurin-like metallo-phosphoesterase superfamily protein | chr4:12749879-12750872 REVERSE LENGTH=231
gene-LOC114827239	20.5667	18.1789	17.9252	446.566	521.692	444.781	0.0401056	-4.64005	1.84193e-110	8.50881e-108	down	XP_028964726.1	AT1G78780.2	| pathogenesis-related family protein | chr1:29621447-29622431 REVERSE LENGTH=238
gene-LOC103419295	0.290525	0.173106	0.22238	35.18	44.0825	26.8356	0.00646582	-7.27295	1.1368e-109	5.08738e-107	down	XP_008355629.2	AT1G61110.1	anac025, NAC025 | NAC domain containing protein 25 | chr1:22516730-22518055 FORWARD LENGTH=323
gene-LOC103444789	0.894646	0.879475	1.10243	399.352	436.767	180.48	0.00282959	-8.46519	1.99668e-107	8.66469e-105	down	XP_017190382.2	AT1G04110.1	SDD1 | Subtilase family protein | chr1:1061457-1063784 REVERSE LENGTH=775
gene-LOC103437074	0.470455	0.351503	0.62556	181.633	175.752	88.5571	0.00324597	-8.26713	8.47723e-107	3.57053e-104	down	XP_008373756.2	AT1G52800.1	| 2-oxoglutarate (2OG) and Fe(II)-dependent oxygenase superfamily protein | chr1:19664044-19665362 FORWARD LENGTH=314
gene-LOC103453655	3.04966	3.19341	3.73491	163.704	163.825	108.191	0.0229	-5.44851	1.07454e-106	4.46027e-104	down	XP_008391434.1	AT1G04690.1	KAB1, KV-BETA1 | potassium channel beta subunit 1 | chr1:1313662-1315420 FORWARD LENGTH=328
gene-LOC103415591	0.314005	0.088792	0.260564	37.3983	34.8498	40.2354	0.0058974	-7.4057	1.7702e-106	7.24291e-104	down	XP_028956337.1	AT5G19890.1	| Peroxidase superfamily protein | chr5:6724372-6725877 REVERSE LENGTH=328
gene-LOC103448922	0.747398	0.651418	1.0708	318.942	452.752	187.472	0.00257476	-8.60135	2.45639e-106	9.90895e-104	down	XP_008386406.1	AT2G38290.1	ATAMT2, AMT2;1, AMT2 | ammonium transporter 2 | chr2:16039672-16042291 REVERSE LENGTH=475
gene-LOC103409572	2.13249	2.18355	1.6328	394.229	277.146	631.854	0.0045647	-7.77527	4.81671e-106	1.91605e-103	down	XP_008346611.1	AT1G77120.1	ADH1, ADH, ATADH, ATADH1 | alcohol dehydrogenase 1 | chr1:28975509-28977216 FORWARD LENGTH=379
gene-LOC103435738	0.145245	0.13457	0.109163	14.0996	14.8778	10.4121	0.00987518	-6.66198	7.79714e-105	3.05915e-102	down	XP_028958414.1	AT5G49830.1	EXO84B | exocyst complex component 84B | chr5:20250803-20254766 REVERSE LENGTH=752
gene-LOC114825262	0.307699	0.303554	0.260586	115.497	100.533	53.8321	0.00323069	-8.27394	8.81261e-105	3.39279e-102	down	XP_028959505.1	AT5G39190.1	GLP2A, ATGER2, GER2 | germin-like protein 2 | chr5:15692771-15693546 REVERSE LENGTH=222
gene-LOC103418561	0.341843	0.230784	0.475213	96.9229	86.3409	51.1705	0.00446965	-7.80562	9.00016e-105	3.39279e-102	down	XP_008354896.2	AT4G19720.1	| Glycosyl hydrolase family protein with chitinase insertion domain | chr4:10730363-10731695 REVERSE LENGTH=363
gene-LOC103452112	3.94412	2.75058	4.07839	1206.93	1588.91	655.896	0.00312106	-8.32375	1.05741e-104	3.93315e-102	down	XP_008389824.2	AT1G64640.1	ENODL8, AtENODL8 | early nodulin-like protein 8 | chr1:24022482-24023151 REVERSE LENGTH=191
gene-LOC103432922	0.343435	0.072862	0.230841	53.0275	43.4379	53.4813	0.00431579	-7.85616	1.3661e-104	5.01621e-102	down	XP_008369371.1	AT2G40610.1	ATEXPA8, EXP8, ATEXP8, ATHEXP ALPHA 1.11, EXPA8 | expansin A8 | chr2:16949121-16950472 REVERSE LENGTH=253
gene-LOC103409775	0.859067	0.483908	0.484894	78.8685	65.7476	51.3625	0.00932688	-6.74439	1.41509e-104	5.13029e-102	down	XP_008346788.1	AT1G49030.1	| PLAC8 family protein | chr1:18136794-18137846 FORWARD LENGTH=224
gene-LOC103442553	0.135905	0.143093	0.230396	128.119	112.645	265.478	0.00100623	-9.95683	1.43299e-104	5.13029e-102	down	XP_008379576.1	AT4G10265.1	| Wound-responsive family protein | chr4:6373226-6373477 REVERSE LENGTH=83
gene-LOC103454774	1.08736	0.561799	1.0255	330.007	401.433	189.191	0.00290524	-8.42712	1.53903e-104	5.44191e-102	down	XP_008392598.2	AT2G25940.1	ALPHA-VPE, ALPHAVPE | alpha-vacuolar processing enzyme | chr2:11063496-11066020 REVERSE LENGTH=478
gene-LOC103417730	0.743421	0.487864	0.563503	49.886	58.4931	38.6982	0.012203	-6.35662	1.63951e-104	5.72649e-102	down	XP_008354141.1	AT1G15125.1	| S-adenosyl-L-methionine-dependent methyltransferases superfamily protein | chr1:5204625-5205912 FORWARD LENGTH=351
gene-LOC103451407	0.226789	0.240818	0.309685	52.6458	60.6411	29.2776	0.00545221	-7.51894	2.02574e-103	6.82578e-101	down	XP_028946436.1	AT3G19300.1	| Protein kinase superfamily protein | chr3:6690242-6693210 REVERSE LENGTH=663
gene-LOC103410338	1.38464	1.33333	1.56158	89.6479	90.8423	54.7552	0.0181919	-5.78056	1.52862e-102	5.03232e-100	down	XP_008347277.1	AT1G18010.1	| Major facilitator superfamily protein | chr1:6199980-6201359 FORWARD LENGTH=459
gene-LOC114821112	0.0001	0.0001	0.12534	46.7083	53.158	33.3499	0.000942378	-10.0514	1.61474e-102	5.25543e-100	down	XP_028948831.1	AT3G61260.1	| Remorin family protein | chr3:22675403-22676701 REVERSE LENGTH=212
gene-LOC114821773	1.05373	0.712449	1.1414	536.748	509.848	224.021	0.00228832	-8.7715	4.7029e-102	1.51344e-99	down	XP_028950935.1	AT4G31840.1	ENODL15, AtENODL15 | early nodulin-like protein 15 | chr4:15401798-15402426 FORWARD LENGTH=177
gene-LOC103420857	113.329	84.2291	112.037	3.50105	3.90789	3.17121	29.2619	4.87095	1.07005e-101	3.40525e-99	up	XP_017183717.2	AT1G20160.1	ATSBT5.2 | Subtilisin-like serine endopeptidase family protein | chr1:6990852-6993854 REVERSE LENGTH=769
gene-LOC103455222	168.197	296.422	181.385	1.78374	1.01141	1.40375	153.851	7.26539	2.02777e-101	6.38213e-99	up	XP_008393068.1	AT3G18830.1	ATPLT5, PMT5, ATPMT5 | polyol/monosaccharide transporter 5 | chr3:6489000-6491209 REVERSE LENGTH=539
gene-LOC103410516	0.355706	0.268529	0.43629	265.912	299.012	115.834	0.00155786	-9.32622	4.16826e-101	1.29764e-98	down	XP_017181048.2	AT3G05020.1	ACP1, ACP | acyl carrier protein 1 | chr3:1391863-1392878 REVERSE LENGTH=137
gene-LOC103453398	0.375964	0.662676	0.498183	182.407	188.307	89.1509	0.0033419	-8.22512	1.13309e-100	3.45242e-98	down	XP_028945329.1	AT3G62020.2	GLP10 | germin-like protein 10 | chr3:22971443-22972018 REVERSE LENGTH=191
gene-LOC103433851	175.555	245.311	331.975	3.91628	4.27049	4.69783	58.4295	5.86862	1.86599e-100	5.62566e-98	up	XP_008370361.2	AT1G56600.1	AtGolS2, GolS2 | galactinol synthase 2 | chr1:21207620-21209291 FORWARD LENGTH=335
gene-LOC103443856	0.712435	0.455321	0.762974	258.145	363.822	143.503	0.00252228	-8.63105	2.21158e-100	6.59812e-98	down	XP_028965613.1	AT5G55050.1	| GDSL-like Lipase/Acylhydrolase superfamily protein | chr5:22337745-22339741 FORWARD LENGTH=376
gene-LOC103439934	99.4432	111.224	91.557	1.26779	1.89517	2.32232	55.0974	5.78391	5.51981e-100	1.61319e-97	up	XP_008376802.1	AT4G27670.1	HSP21 | heat shock protein 21 | chr4:13819048-13819895 REVERSE LENGTH=227
gene-LOC103439547	0.088916	0.162992	0.143919	64.8598	88.699	35.8678	0.00208961	-8.90255	6.13186e-100	1.77397e-97	down	XP_008376327.1	AT5G43350.1	ATPT1, PHT1;1 | phosphate transporter 1;1 | chr5:17399918-17401643 REVERSE LENGTH=524
gene-LOC103402227	0.482783	0.72313	0.904916	258.793	277.476	124.987	0.00319215	-8.29126	6.19614e-99	1.75707e-96	down	XP_008339194.1	AT5G45340.1	CYP707A3 | cytochrome P450, family 707, subfamily A, polypeptide 3 | chr5:18368977-18370909 REVERSE LENGTH=463
gene-LOC114820738	1.07182	0.816772	1.40769	257.856	266.701	130.764	0.00503002	-7.63522	7.02811e-99	1.97345e-96	down	XP_028947809.1	AT3G18470.1	| PLAC8 family protein | chr3:6335000-6335698 REVERSE LENGTH=133
gene-LOC103443705	0.44403	0.502337	0.615087	261.608	263.154	109.409	0.0024622	-8.66584	2.03686e-98	5.60941e-96	down	XP_008380816.2	AT5G27200.1	ACP5 | acyl carrier protein 5 | chr5:9571185-9571989 FORWARD LENGTH=139
gene-LOC103424838	0.141854	0.114632	0.282049	43.9409	47.082	26.9219	0.00456599	-7.77486	2.19393e-98	5.98442e-96	down	XP_028950390.1	AT3G63520.1	CCD1, ATCCD1, ATNCED1, NCED1 | carotenoid cleavage dioxygenase 1 | chr3:23452940-23455896 FORWARD LENGTH=538
gene-LOC103432090	3.23388	3.68737	3.87839	208.163	189.755	360.267	0.0142441	-6.1335	3.70821e-98	1.00195e-95	down	XP_028953004.1	AT5G15780.1	| Pollen Ole e 1 allergen and extensin family protein | chr5:5144898-5146297 REVERSE LENGTH=401
gene-LOC114822176	0.0001	0.085393	0.053895	31.0188	32.3664	22.9857	0.00161383	-9.2753	3.75267e-98	1.00449e-95	down	XP_028952225.1	AT1G55200.1	| Protein kinase protein with adenine nucleotide alpha hydrolases-like domain | chr1:20589309-20592049 REVERSE LENGTH=676
gene-LOC103442769	0.294804	0.346	0.401392	49.1668	47.8647	27.9903	0.00833611	-6.90641	7.96828e-98	2.11314e-95	down	XP_017189709.2	AT5G40240.1	| nodulin MtN21 /EamA-like transporter family protein | chr5:16082325-16084466 REVERSE LENGTH=368
gene-LOC103421101	2.4269	3.96712	3.64429	118.506	121.361	105.608	0.0290566	-5.10499	1.24565e-97	3.27308e-95	down	XP_008357359.2	AT5G26010.1	| Protein phosphatase 2C family protein | chr5:9085512-9087372 REVERSE LENGTH=331
gene-LOC103433661	0.14277	0.064986	0.083752	34.5859	41.2382	21.5998	0.00299216	-8.3846	8.67953e-97	2.25991e-94	down	XP_008370148.1	AT2G01060.1	| myb-like HTH transcriptional regulator family protein | chr2:73456-74902 REVERSE LENGTH=286
gene-LOC103412897	0.264434	0.249651	0.383225	112.149	125.701	53.047	0.00308463	-8.34069	9.59294e-97	2.47524e-94	down	XP_028945315.1	AT2G42850.1	CYP718 | cytochrome P450, family 718 | chr2:17831662-17833309 FORWARD LENGTH=485
gene-LOC103448492	0.733104	0.848867	0.910266	190.963	331.082	125.795	0.003847	-8.02205	1.44563e-95	3.69681e-93	down	XP_008385975.2	AT3G14067.1	| Subtilase family protein | chr3:4658421-4660754 REVERSE LENGTH=777
gene-LOC103427427	0.459117	0.392614	0.926902	205.567	227.632	118.098	0.00322627	-8.27592	2.84148e-95	7.20201e-93	down	XP_008363700.2	AT3G02740.1	| Eukaryotic aspartyl protease family protein | chr3:590561-593089 FORWARD LENGTH=488
gene-LOC103442707	0.085243	0.056045	0.02262	22.5142	25.1213	13.3339	0.00268836	-8.53906	3.21821e-95	8.08532e-93	down	XP_008379744.2	AT1G66350.1	RGL1, RGL | RGA-like 1 | chr1:24748327-24749862 FORWARD LENGTH=511
gene-LOC103440753	0.466845	0.364817	0.560934	50.7331	39.0033	71.8968	0.00861578	-6.8588	4.23332e-95	1.05432e-92	down	XP_008377674.1	AT5G25190.1	| Integrase-type DNA-binding superfamily protein | chr5:8707007-8707655 REVERSE LENGTH=181
gene-LOC103418267	0.298408	0.182808	0.182765	56.1731	57.0304	27.7152	0.0047118	-7.72951	4.87559e-95	1.20381e-92	down	XP_028946286.1	AT5G66150.1	| Glycosyl hydrolase family 38 protein | chr5:26439013-26444434 REVERSE LENGTH=1047
gene-LOC103414418	1.16349	0.99029	1.93653	440.641	541.13	240.648	0.00334608	-8.22331	1.0082e-94	2.46801e-92	down	XP_028947626.1	AT3G21360.1	| 2-oxoglutarate (2OG) and Fe(II)-dependent oxygenase superfamily protein | chr3:7522865-7524036 FORWARD LENGTH=330
gene-LOC103427520	0.245775	0.103369	0.329569	102.74	129.964	65.6881	0.00227457	-8.78019	1.11927e-94	2.7167e-92	down	XP_028956815.1	AT5G62670.1	AHA11, HA11 | H(+)-ATPase 11 | chr5:25159495-25164957 FORWARD LENGTH=956
gene-LOC114820568	0.317324	0.23247	0.333376	53.5555	75.4362	33.408	0.00543825	-7.52264	1.31156e-94	3.15668e-92	down	XP_028947375.1	AT5G23210.1	SCPL34 | serine carboxypeptidase-like 34 | chr5:7810892-7814837 FORWARD LENGTH=499
gene-LOC103407235	1.28726	0.632821	1.22705	167.555	195.951	105.844	0.00670532	-7.22048	2.04185e-94	4.87338e-92	down	XP_008344401.2	AT1G55190.1	PRA1.F2, PRA7 | PRA1 (Prenylated rab acceptor) family protein | chr1:20588450-20589019 FORWARD LENGTH=189
gene-LOC103449189	2.28047	1.27022	2.66798	746.908	485.345	1168.51	0.00259029	-8.59267	2.33606e-94	5.52952e-92	down	XP_008386701.1	AT2G47710.1	| Adenine nucleotide alpha hydrolases-like superfamily protein | chr2:19555045-19555956 REVERSE LENGTH=162
gene-LOC103426298	0.29511	0.182473	0.327623	74.4231	91.3925	39.6713	0.00391853	-7.99547	4.52438e-94	1.06215e-91	down	XP_028962895.1	AT3G55090.1	| ABC-2 type transporter family protein | chr3:20416342-20418552 REVERSE LENGTH=736
gene-LOC103434356	0.057014	0.017354	0.125107	40.6866	32.9308	22.4218	0.00207702	-8.91127	1.07596e-93	2.50541e-91	down	XP_008370912.2	AT5G67090.1	| Subtilisin-like serine endopeptidase family protein | chr5:26774111-26776321 REVERSE LENGTH=736
gene-LOC103417183	1.08707	1.12953	1.54221	432.196	236.796	665.948	0.00281571	-8.47228	1.30731e-93	3.01957e-91	down	XP_008353597.2	AT2G44310.1	| Calcium-binding EF-hand family protein | chr2:18309285-18309713 FORWARD LENGTH=142
gene-LOC103427303	0.187814	0.087183	0.080932	46.7554	57.1799	27.069	0.00271693	-8.52381	2.74526e-93	6.29016e-91	down	XP_017185587.1	AT3G28345.1	| ABC transporter family protein | chr3:10593921-10598775 REVERSE LENGTH=1240
gene-LOC103440680	1.60014	1.04617	1.55149	277.147	515.002	214.931	0.00416829	-7.90633	3.23909e-93	7.36277e-91	down	XP_008377592.1	AT1G52800.1	| 2-oxoglutarate (2OG) and Fe(II)-dependent oxygenase superfamily protein | chr1:19664044-19665362 FORWARD LENGTH=314
gene-LOC114819842	0.809835	0.533775	0.868843	238.796	262.952	110.105	0.00361599	-8.11139	5.80407e-93	1.30893e-90	down	XP_028945330.1	AT3G62020.1	GLP10 | germin-like protein 10 | chr3:22971443-22972192 REVERSE LENGTH=220
gene-LOC103455663	0.265907	0.351364	0.278671	155.484	207.664	72.0413	0.00205874	-8.92402	8.29245e-93	1.8555e-90	down	XP_008393502.2	AT5G08055.1	| Defensin-like (DEFL) family protein | chr5:2579401-2579802 FORWARD LENGTH=81
gene-LOC114825210	0.566312	0.547202	0.422593	166.007	317.871	119.742	0.00254482	-8.61822	8.47372e-93	1.88136e-90	down	XP_028959469.1	AT2G34880.1	MEE27, PKDM7C | Transcription factor jumonji (jmj) family protein / zinc finger (C5HC2 type) family protein | chr2:14711880-14716634 REVERSE LENGTH=806
gene-LOC103440238	46.0985	55.0706	62.5346	2.11434	1.62429	1.56065	30.8917	4.94915	1.39708e-92	3.07799e-90	up	XP_017189489.1	AT1G60420.1	| DC1 domain-containing protein | chr1:22261978-22264243 FORWARD LENGTH=578
gene-LOC103440330	0.082491	0.064756	0.05128	48.4636	48.1102	19.8518	0.00170518	-9.19586	2.13484e-92	4.66747e-90	down	XP_008377226.2	AT4G34860.2	| Plant neutral invertase family protein | chr4:16609955-16612019 REVERSE LENGTH=571
gene-LOC103415892	0.313549	0.191157	0.235794	114.885	128.502	56.487	0.00246937	-8.66164	2.46687e-92	5.35255e-90	down	XP_008352392.1	AT1G31812.1	ACBP6, ACBP | acyl-CoA-binding protein 6 | chr1:11411132-11412099 REVERSE LENGTH=92
gene-LOC103434698	0.477253	0.529594	0.668949	62.695	87.4869	40.7564	0.00877663	-6.83212	3.89139e-92	8.37994e-90	down	XP_008371267.3	AT5G36110.1	CYP716A1 | cytochrome P450, family 716, subfamily A, polypeptide 1 | chr5:14195377-14197613 FORWARD LENGTH=477
gene-LOC103445664	0.168722	0.208838	0.162169	21.5256	36.7697	20.5368	0.00684656	-7.1904	6.58967e-92	1.40847e-89	down	XP_017190602.2	AT3G54220.1	SCR, SGR1 | GRAS family transcription factor | chr3:20070550-20072625 FORWARD LENGTH=653
gene-LOC114826185	27.4401	29.1228	35.1848	0.733438	0.556538	0.571431	49.2894	5.62321	7.54582e-92	1.60089e-89	up	XP_028962043.1	AT1G07430.1	HAI2 | highly ABA-induced PP2C gene 2 | chr1:2281151-2282656 REVERSE LENGTH=442
gene-LOC103404618	0.105719	0.056863	0.075925	41.0438	37.8389	19.2655	0.00243007	-8.68479	1.56489e-91	3.29558e-89	down	XP_008341764.2	AT5G19790.1	RAP2.11 | related to AP2 11 | chr5:6689271-6690032 REVERSE LENGTH=253
gene-LOC103454216	0.495419	0.18907	0.550346	140.455	148.854	77.317	0.0033681	-8.21385	1.97436e-91	4.12758e-89	down	XP_017192962.1	AT3G26770.1	| NAD(P)-binding Rossmann-fold superfamily protein | chr3:9845494-9847079 FORWARD LENGTH=306
gene-LOC103414365	0.0001	0.0001	0.035686	25.6753	30.737	14.4587	0.000506356	-10.9476	6.43326e-91	1.33518e-88	down	XP_008350981.2	AT2G01900.1	| DNAse I-like superfamily protein | chr2:406136-408933 FORWARD LENGTH=417
gene-LOC103401068	2.94609	2.93884	3.5848	281.635	203.215	136.834	0.0152324	-6.03672	1.04671e-90	2.14134e-88	down	XP_008337997.2	AT4G36010.2	| Pathogenesis-related thaumatin superfamily protein | chr4:17039472-17040976 REVERSE LENGTH=301
gene-LOC103452843	0.215055	0.546663	0.812787	104.298	107.562	72.3448	0.00554004	-7.49589	7.12519e-90	1.43713e-87	down	XP_008390600.2	AT1G24020.2	MLP423 | MLP-like protein 423 | chr1:8500653-8501458 REVERSE LENGTH=155
gene-LOC103452341	0.0001	0.085446	0.034609	22.1908	29.1307	16.4802	0.00177215	-9.14028	4.27006e-89	8.55237e-87	down	XP_008390063.2	AT3G54320.3	WRI1, WRI, ASML1 | Integrase-type DNA-binding superfamily protein | chr3:20114809-20118473 FORWARD LENGTH=430
gene-LOC103446520	0.922439	0.458957	0.899344	555.018	515.47	208.721	0.00178293	-9.13153	4.49025e-89	8.93092e-87	down	XP_008383878.1	AT1G56580.1	SVB | Protein of unknown function, DUF538 | chr1:21198402-21198902 REVERSE LENGTH=166
gene-LOC103414194	0.261132	0.443111	0.722505	173.566	211.632	98.9792	0.00294674	-8.40666	1.495e-88	2.93276e-86	down	XP_028947086.1	AT5G16570.1	GLN1;4 | glutamine synthetase 1;4 | chr5:5421898-5424523 REVERSE LENGTH=356
gene-LOC103404890	4.5672	3.54428	6.04355	330.605	289.144	544.801	0.0121549	-6.36231	1.57537e-88	3.06939e-86	down	XP_008342076.2	AT3G02550.1	LBD41 | LOB domain-containing protein 41 | chr3:536747-537650 REVERSE LENGTH=263
gene-LOC114819103	7.69919	9.32457	7.11713	178.377	257.567	276.631	0.0338784	-4.88349	1.6271e-88	3.14876e-86	down	XP_028964916.1	AT1G77120.1	ADH1, ADH, ATADH, ATADH1 | alcohol dehydrogenase 1 | chr1:28975509-28977216 FORWARD LENGTH=379
gene-LOC103404515	0.017065	0.0001	0.041885	20.0794	24.9132	10.9641	0.00105528	-9.88816	1.68156e-87	3.21076e-85	down	XP_008341667.2	AT1G66350.1	RGL1, RGL | RGA-like 1 | chr1:24748327-24749862 FORWARD LENGTH=511
gene-LOC103441389	1.35001	1.93835	1.31961	44.8289	41.0836	39.2211	0.0368245	-4.76319	9.55435e-87	1.81223e-84	down	XP_008378288.2	AT2G25680.1	MOT1 | molybdate transporter 1 | chr2:10933167-10934537 REVERSE LENGTH=456
gene-LOC108169239	0.0001	0.098036	0.114991	51.3986	48.4336	26.6102	0.00168557	-9.21255	1.1908e-86	2.2438e-84	down	XP_017179620.2	AT3G02100.1	| UDP-Glycosyltransferase superfamily protein | chr3:368840-370484 REVERSE LENGTH=464
gene-LOC103417207	1.13225	0.907591	1.1164	60.2559	75.6432	38.4371	0.0181044	-5.78752	1.83416e-86	3.43347e-84	down	XP_008353620.2	AT4G12650.1	| Endomembrane protein 70 protein family | chr4:7468207-7470165 REVERSE LENGTH=652
gene-LOC103439598	0.519933	0.419296	0.527955	55.0763	77.5106	35.5837	0.00872438	-6.84073	3.46466e-86	6.44359e-84	down	XP_008376384.1	AT4G29330.1	DER1 | DERLIN-1 | chr4:14444937-14446952 FORWARD LENGTH=266
gene-LOC103447497	95.8886	92.898	92.3845	1.63707	3.17344	2.59515	37.9671	5.24668	3.75027e-86	6.92977e-84	up	XP_008384916.2	AT2G29380.1	HAI3 | highly ABA-induced PP2C gene 3 | chr2:12608855-12610124 FORWARD LENGTH=362
gene-LOC103403027	0.453458	0.178537	0.286367	68.5838	38.1766	75.0043	0.00505248	-7.62879	6.02892e-86	1.10689e-83	down	XP_008340054.1	AT1G60590.1	| Pectin lyase-like superfamily protein | chr1:22314426-22316867 REVERSE LENGTH=540
gene-LOC103404432	67.7919	52.4209	57.9348	1.36275	1.43605	1.77481	38.9512	5.2836	1.05117e-85	1.91762e-83	up	XP_008341562.3	AT5G15190.2	| unknown protein; FUNCTIONS IN: molecular_function unknown; INVOLVED IN: biological_process unknown; LOCATED IN: chloroplast; EXPRESSED IN: 17 plant structures; EXPRESSED DURING: LP.04 four leaves visible, 4 anthesis, petal differentiation and expansion stage, E expanded cotyledon stage, D bilateral stage; Has 7 Blast hits to 7 proteins in 3 species: Archae - 0; Bacteria - 0; Metazoa - 0; Fungi …
gene-LOC103431060	14.1599	13.6723	17.1852	294.447	303.998	427.93	0.0438605	-4.51093	1.2098e-85	2.19303e-83	down	XP_017186618.2	AT1G21200.1	| sequence-specific DNA binding transcription factors | chr1:7421483-7422814 FORWARD LENGTH=443
gene-LOC103400093	0.611509	0.974984	1.24305	185.783	178.243	90.7725	0.00622152	-7.32852	3.34141e-85	6.01896e-83	down	XP_028950991.1	AT3G14620.1	CYP72A8 | cytochrome P450, family 72, subfamily A, polypeptide 8 | chr3:4914978-4916853 FORWARD LENGTH=515
gene-LOC114823845	0.144724	0.061966	0.122595	30.4741	31.5243	15.0567	0.00427337	-7.87041	4.54113e-85	8.1289e-83	down	XP_028955155.1	AT1G20480.1	| AMP-dependent synthetase and ligase family protein | chr1:7094978-7097073 REVERSE LENGTH=565
gene-LOC103453966	3.02621	1.46023	3.90868	1234.83	1433.46	660.703	0.00252182	-8.63132	5.16562e-85	9.17226e-83	down	XP_008391780.1	AT3G17675.1	| Cupredoxin superfamily protein | chr3:6042244-6042781 REVERSE LENGTH=106
gene-LOC114826459	1.04932	0.783125	1.16808	25.7994	34.0716	33.2906	0.0322077	-4.95645	5.18804e-85	9.17226e-83	down	XP_028962514.1	AT1G27040.1	| Major facilitator superfamily protein | chr1:9386893-9390018 REVERSE LENGTH=567
gene-LOC103450960	0.0001	0.0001	0.044058	16.4038	18.7973	30.3287	0.000675388	-10.532	6.28612e-85	1.09781e-82	down	XP_008388591.1	AT1G72210.1	| basic helix-loop-helix (bHLH) DNA-binding superfamily protein | chr1:27180066-27182268 FORWARD LENGTH=320
gene-LOC103455069	11.581	15.1094	12.1756	432.932	607.709	349.648	0.0279554	-5.16073	9.57069e-85	1.6613e-82	down	XP_008392882.2	AT4G24730.4	| Calcineurin-like metallo-phosphoesterase superfamily protein | chr4:12749879-12750872 REVERSE LENGTH=231
gene-LOC103446956	0.485098	0.282286	0.274439	63.2863	113.203	53.8707	0.00452259	-7.78863	1.0665e-84	1.8401e-82	down	XP_008384347.1	AT5G40170.1	AtRLP54, RLP54 | receptor like protein 54 | chr5:16065179-16067557 REVERSE LENGTH=792
gene-LOC103413093	0.0001	0.044016	0.072604	21.7415	27.4002	13.819	0.00185386	-9.07526	1.19086e-84	2.04237e-82	down	XP_028944443.1	AT5G22860.1	| Serine carboxypeptidase S28 family protein | chr5:7639511-7642945 REVERSE LENGTH=502
gene-LOC103443868	0.608471	0.542173	0.680922	54.0171	30.0585	66.9561	0.012127	-6.36563	1.3364e-84	2.27832e-82	down	XP_008380988.1	AT3G49220.1	| Plant invertase/pectin methylesterase inhibitor superfamily | chr3:18249840-18253647 FORWARD LENGTH=598
gene-LOC103401165	2409.25	1730.08	1460.38	12.914	26.6091	20.4009	93.4469	6.54608	1.71729e-84	2.91035e-82	up	XP_008338111.1	AT3G50980.1	XERO1 | dehydrin xero 1 | chr3:18942034-18942721 FORWARD LENGTH=128
gene-LOC114822404	0.062872	0.062101	0.160022	57.8738	67.4584	26.5403	0.00187654	-9.05771	4.63854e-84	7.81484e-82	down	XP_028952539.1	AT2G38110.1	ATGPAT6, GPAT6 | glycerol-3-phosphate acyltransferase 6 | chr2:15952816-15955364 REVERSE LENGTH=501
gene-LOC114819826	0.168056	0.16996	0.227193	57.0077	55.0758	25.229	0.00411622	-7.92446	5.63752e-84	9.44235e-82	down	XP_028945314.1	AT1G31930.3	XLG3 | extra-large GTP-binding protein 3 | chr1:11465832-11468961 FORWARD LENGTH=848
gene-LOC114824107	0.194512	0.037802	0.134068	59.9837	63.6594	30.8632	0.00237131	-8.7201	8.43067e-84	1.40385e-81	down	XP_028956341.1	AT1G31930.3	XLG3 | extra-large GTP-binding protein 3 | chr1:11465832-11468961 FORWARD LENGTH=848
gene-LOC103452481	0.283551	0.314337	0.328356	86.9707	51.9974	158.378	0.00311503	-8.32654	1.95924e-83	3.24363e-81	down	XP_017192574.1	AT1G28100.2	| unknown protein; Has 64 Blast hits to 64 proteins in 27 species: Archae - 0; Bacteria - 14; Metazoa - 0; Fungi - 6; Plants - 42; Viruses - 0; Other Eukaryotes - 2 (source: NCBI BLink). | chr1:9802120-9803981 FORWARD LENGTH=282
gene-LOC103440679	0.117834	0.081394	0.276196	40.2986	53.8471	27.2725	0.00391559	-7.99655	2.34456e-83	3.85923e-81	down	XP_008377591.1	AT1G52790.1	| 2-oxoglutarate (2OG) and Fe(II)-dependent oxygenase superfamily protein | chr1:19662194-19663301 REVERSE LENGTH=310
gene-LOC103444607	0.223325	0.055369	0.089964	99.4978	119.688	48.2155	0.00137867	-9.5025	6.91733e-83	1.13211e-80	down	XP_008381783.1	AT2G01900.1	| DNAse I-like superfamily protein | chr2:406136-408933 FORWARD LENGTH=417
gene-LOC103425329	0.097719	0.087364	0.22527	41.7127	55.5039	24.5841	0.00336905	-8.21344	8.99671e-83	1.46406e-80	down	XP_008361631.2	AT1G22150.1	SULTR1;3 | sulfate transporter 1;3 | chr1:7818361-7821344 FORWARD LENGTH=656
gene-LOC103435140	56.8436	45.7969	58.9588	1.29224	1.63831	1.55942	35.9912	5.16957	1.0189e-82	1.64871e-80	up	XP_008371749.2	AT1G30190.1	| unknown protein; BEST Arabidopsis thaliana protein match is: unknown protein (TAIR:AT2G34610.1); Has 56 Blast hits to 56 proteins in 13 species: Archae - 0; Bacteria - 0; Metazoa - 0; Fungi - 0; Plants - 44; Viruses - 0; Other Eukaryotes - 12 (source: NCBI BLink). | chr1:10618966-10619802 FORWARD LENGTH=278
gene-LOC103444865	5.08169	3.43898	4.58761	163.459	118.205	107.404	0.0336915	-4.89147	1.73602e-82	2.79334e-80	down	XP_008382035.1	AT4G19230.1	CYP707A1 | cytochrome P450, family 707, subfamily A, polypeptide 1 | chr4:10521524-10523517 FORWARD LENGTH=467
gene-LOC103439750	160.68	189.757	114.847	4.69	5.5375	4.08884	32.5001	5.02237	3.72917e-82	5.96689e-80	up	XP_008376575.1	AT4G25580.1	| CAP160 protein | chr4:13056320-13058657 FORWARD LENGTH=626
gene-LOC103428736	0.0001	0.0001	0.083615	31.4294	38.5902	18.0802	0.000951365	-10.0377	6.15127e-82	9.78769e-80	down	XP_008365081.1	AT4G12070.1	| unknown protein; INVOLVED IN: biological_process unknown; LOCATED IN: plasma membrane; EXPRESSED IN: 22 plant structures; EXPRESSED DURING: 13 growth stages; Has 30201 Blast hits to 17322 proteins in 780 species: Archae - 12; Bacteria - 1396; Metazoa - 17338; Fungi - 3422; Plants - 5037; Viruses - 0; Other Eukaryotes - 2996 (source: NCBI BLink). | chr4:7231941-7234272 FORWARD LENGTH=483
gene-LOC103435608	0.343904	0.382968	0.279327	10.884	10.7381	16.8648	0.0261439	-5.25738	8.64041e-82	1.36724e-79	down	XP_008372216.1	AT2G34680.1	AIR9 | Outer arm dynein light chain 1 protein | chr2:14616947-14628300 REVERSE LENGTH=1708
gene-LOC103425476	2.31807	2.25417	3.20381	125.871	90.0347	175.536	0.0198651	-5.65362	9.10503e-82	1.43284e-79	down	XP_008361782.1	AT1G69530.2	ATEXPA1, EXP1, AT-EXP1, ATEXP1, ATHEXP ALPHA 1.2, EXPA1 | expansin A1 | chr1:26142034-26143051 FORWARD LENGTH=250
gene-LOC103406966	0.341197	0.160642	0.467619	31.5394	27.1199	25.4677	0.0115237	-6.43925	1.20258e-81	1.88214e-79	down	XP_008344154.2	AT5G64570.1	XYL4, ATBXL4 | beta-D-xylosidase 4 | chr5:25810227-25813309 REVERSE LENGTH=784
gene-LOC103452439	93.0178	91.6193	132.774	2.94214	3.99997	3.88909	29.3052	4.87309	1.49307e-81	2.32408e-79	up	XP_008390149.2	AT1G52690.2	| Late embryogenesis abundant protein (LEA) family protein | chr1:19619842-19620589 FORWARD LENGTH=169
gene-LOC103452129	0.189326	0.0001	0.0001	51.3941	67.312	37.4729	0.00121352	-9.68659	1.51698e-81	2.34139e-79	down	XP_008389848.2	AT2G25060.1	ENODL14, AtENODL14 | early nodulin-like protein 14 | chr2:10662308-10662930 FORWARD LENGTH=182
gene-LOC103404109	0.646037	0.448276	0.500023	76.914	89.101	38.0739	0.00781197	-7.0001	1.52054e-81	2.34139e-79	down	XP_008341188.1	AT1G52540.1	| Protein kinase superfamily protein | chr1:19570298-19571884 REVERSE LENGTH=350
gene-LOC103410915	37.0562	37.8017	31.9407	1.73068	2.22661	1.88856	18.2691	4.19134	2.66998e-81	4.08935e-79	up	XP_028964247.1	AT1G15460.1	ATBOR4, BOR4 | HCO3- transporter family | chr1:5310196-5313376 REVERSE LENGTH=683
gene-LOC103441632	0.661382	0.922764	1.06823	30.3893	26.5027	24.3027	0.0326669	-4.93603	3.15302e-81	4.8035e-79	down	XP_008378540.1	AT1G22170.1	| Phosphoglycerate mutase family protein | chr1:7826603-7828055 FORWARD LENGTH=334
gene-LOC103406888	19.1113	15.5739	15.7821	0.65709	0.726045	0.759705	23.5516	4.55775	3.55163e-81	5.38213e-79	up	XP_008344087.3	AT5G57610.1	| Protein kinase superfamily protein with octicosapeptide/Phox/Bem1p domain | chr5:23325307-23329099 FORWARD LENGTH=1054
gene-LOC103456200	0.315257	0.448988	0.205828	60.7635	72.4359	146.143	0.0034727	-8.16973	8.537e-81	1.28688e-78	down	XP_008394084.2	AT4G34950.1	| Major facilitator superfamily protein | chr4:16642544-16644759 REVERSE LENGTH=567
gene-LOC103434738	0.162226	0.074263	0.143818	28.8967	33.906	16.2749	0.00480929	-7.69996	8.63899e-81	1.29544e-78	down	XP_008371316.1	AT1G16250.1	| Galactose oxidase/kelch repeat superfamily protein | chr1:5557214-5558697 FORWARD LENGTH=383
gene-LOC103400077	0.673812	0.394164	0.955362	161.974	150.07	348.588	0.00306274	-8.35096	9.88765e-81	1.47496e-78	down	XP_008336989.2	AT2G10940.2	| Bifunctional inhibitor/lipid-transfer protein/seed storage 2S albumin superfamily protein | chr2:4311160-4312035 REVERSE LENGTH=291
gene-LOC103452717	0.586653	0.667277	0.762187	22.0901	26.9205	15.6237	0.0311927	-5.00265	1.44107e-80	2.13854e-78	down	XP_017192157.1	AT2G47000.1	MDR4, PGP4, ABCB4, ATPGP4 | ATP binding cassette subfamily B4 | chr2:19310008-19314750 REVERSE LENGTH=1286
gene-LOC103407751	52.5519	41.9835	47.6866	1.16314	1.92444	1.2	33.1707	5.05184	2.23763e-80	3.30351e-78	up	XP_028955535.1	AT2G29380.1	HAI3 | highly ABA-induced PP2C gene 3 | chr2:12608855-12610124 FORWARD LENGTH=362
gene-LOC103410186	0.569085	0.3372	0.579446	217.455	301.745	98.3048	0.00240602	-8.69913	3.73871e-80	5.49131e-78	down	XP_008347153.2	AT5G08055.1	| Defensin-like (DEFL) family protein | chr5:2579401-2579802 FORWARD LENGTH=81
gene-LOC103409733	0.047749	0.025377	0.0001	19.2787	32.2663	13.7738	0.00112105	-9.80093	5.46215e-80	7.98171e-78	down	XP_008346748.2	AT1G74920.1	ALDH10A8 | aldehyde dehydrogenase 10A8 | chr1:28139175-28142573 REVERSE LENGTH=501
gene-LOC103430257	0.123554	0.06974	0.140821	38.7822	55.2192	19.5327	0.00294286	-8.40857	7.69239e-80	1.11272e-77	down	XP_008366614.2	AT3G55100.1	| ABC-2 type transporter family protein | chr3:20420352-20422340 REVERSE LENGTH=662
gene-LOC103443825	40.0439	55.7168	39.9911	0.644832	0.473864	0.906092	67.0449	6.06706	1.02002e-79	1.46807e-77	up	XP_008380942.2	AT1G52140.1	| unknown protein; BEST Arabidopsis thaliana protein match is: unknown protein (TAIR:AT3G16330.1); Has 114 Blast hits to 114 proteins in 15 species: Archae - 0; Bacteria - 0; Metazoa - 0; Fungi - 0; Plants - 114; Viruses - 0; Other Eukaryotes - 0 (source: NCBI BLink). | chr1:19407559-19408185 REVERSE LENGTH=208
gene-LOC103443594	1.88319	1.82705	2.26929	43.1367	34.6063	43.4021	0.0493584	-4.34056	1.05117e-79	1.50533e-77	down	XP_008380690.1	AT1G05805.1	| basic helix-loop-helix (bHLH) DNA-binding superfamily protein | chr1:1744843-1747427 FORWARD LENGTH=362
gene-LOC103456053	5.41134	5.35203	4.5017	103.311	105.928	157.424	0.0416325	-4.58615	3.80152e-79	5.39007e-77	down	XP_008393905.1	AT4G32690.1	GLB3, ATGLB3 | hemoglobin 3 | chr4:15765486-15766862 FORWARD LENGTH=175
gene-LOC103449840	3.42263	2.83961	2.38566	69.3488	70.9252	70.478	0.0410335	-4.60705	7.32405e-79	1.03334e-76	down	XP_008387387.1	AT1G49310.1	| unknown protein; FUNCTIONS IN: molecular_function unknown; INVOLVED IN: biological_process unknown; LOCATED IN: endomembrane system; EXPRESSED IN: 9 plant structures; EXPRESSED DURING: LP.04 four leaves visible, petal differentiation and expansion stage; Has 11 Blast hits to 11 proteins in 6 species: Archae - 0; Bacteria - 0; Metazoa - 0; Fungi - 0; Plants - 11; Viruses - 0; Other Eukaryotes - …
gene-LOC103448925	0.0001	0.0001	0.0001	31.0203	31.87	16.2838	3.78912e-06	-18.0097	1.16868e-78	1.63279e-76	down	XP_028943591.1	AT1G03055.1	| unknown protein; BEST Arabidopsis thaliana protein match is: unknown protein (TAIR:AT1G64680.1); Has 143 Blast hits to 143 proteins in 26 species: Archae - 0; Bacteria - 6; Metazoa - 0; Fungi - 0; Plants - 122; Viruses - 0; Other Eukaryotes - 15 (source: NCBI BLink). | chr1:710102-711763 REVERSE LENGTH=264
gene-LOC114822871	0.109002	0.140661	0.165478	18.5701	28.5914	13.9926	0.00678844	-7.2027	2.39955e-78	3.33618e-76	down	XP_028953837.1	AT5G45570.1	| Ulp1 protease family protein | chr5:18472301-18475574 FORWARD LENGTH=921
gene-LOC103433745	8.3597	7.43295	11.4045	161.327	194.492	162.005	0.0525219	-4.25094	2.67597e-78	3.70253e-76	down	XP_008370245.2	AT3G51630.2	WNK5 | with no lysine (K) kinase 5 | chr3:19149487-19151924 FORWARD LENGTH=549
gene-LOC103400425	0.065853	0.04273	0.153375	23.7171	22.9443	16.2234	0.00416569	-7.90723	2.70083e-78	3.71897e-76	down	XP_008337295.2	AT5G17000.1	| Zinc-binding dehydrogenase family protein | chr5:5584983-5586991 REVERSE LENGTH=345
gene-LOC103436487	35.3459	34.0537	33.1183	549.717	587.906	428.366	0.0654653	-3.93313	3.06737e-78	4.20347e-76	down	XP_008373138.1	AT2G15620.1	NIR1, NIR, ATHNIR | nitrite reductase 1 | chr2:6810552-6812666 FORWARD LENGTH=586
gene-LOC103406357	28.3982	37.3892	32.8398	1.20247	1.28892	1.65181	23.8046	4.57317	4.49457e-78	6.12996e-76	up	XP_008343572.2	AT3G11420.1	| Protein of unknown function (DUF604) | chr3:3591834-3594323 FORWARD LENGTH=505
gene-LOC103450693	129.428	113.311	123.645	1.83428	2.8654	4.00068	42.1114	5.39614	5.73435e-78	7.78377e-76	up	XP_008388289.2	AT5G01600.1	ATFER1, FER1 | ferretin 1 | chr5:228149-229594 REVERSE LENGTH=255
gene-LOC103445300	2.35231	2.3211	2.51979	45.1672	41.5996	39.9211	0.0567788	-4.1385	9.44037e-78	1.27539e-75	down	XP_008382512.1	AT1G76500.1	SOB3, AHL29 | Predicted AT-hook DNA-binding family protein | chr1:28705532-28706440 FORWARD LENGTH=302
gene-LOC103439947	0.209311	0.321817	0.187832	17.8995	21.0739	13.219	0.0137752	-6.18178	1.47697e-77	1.98601e-75	down	XP_008376819.1	AT1G64720.1	CP5 | Polyketide cyclase/dehydrase and lipid transport superfamily protein | chr1:24046887-24048537 REVERSE LENGTH=385
gene-LOC103401883	37.5104	47.1417	35.1865	994.014	955.422	683.062	0.0455228	-4.45727	1.80395e-77	2.41434e-75	down	XP_008338818.2	AT1G77760.1	NIA1, GNR1, NR1 | nitrate reductase 1 | chr1:29236005-29239367 REVERSE LENGTH=917
gene-LOC103448695	464.265	415.971	433.016	13.3648	17.5917	23.257	24.2237	4.59835	1.88198e-77	2.50705e-75	up	XP_028944857.1	AT5G53870.1	ENODL1, AtENODL1 | early nodulin-like protein 1 | chr5:21870033-21871228 REVERSE LENGTH=370
gene-LOC103433788	1.03559	0.561118	0.750268	43.3746	33.4713	28.7105	0.0222343	-5.49107	2.8989e-77	3.84386e-75	down	XP_028957183.1	AT5G24910.1	CYP714A1 | cytochrome P450, family 714, subfamily A, polypeptide 1 | chr5:8567674-8570260 REVERSE LENGTH=532
gene-LOC103438927	0.075957	0.067421	0.220342	59.1899	83.1539	34.3885	0.00205803	-8.92452	1.87542e-76	2.46394e-74	down	XP_008375691.3	AT5G27740.1	EMB161, EMB2775, EMB251, RFC3 | ATPase family associated with various cellular activities (AAA) | chr5:9823831-9826869 FORWARD LENGTH=354
gene-LOC103407609	3.49662	4.42173	2.48367	193.471	153.277	288.481	0.0163752	-5.93234	1.88807e-76	2.46924e-74	down	XP_008344733.1	AT3G13310.1	| Chaperone DnaJ-domain superfamily protein | chr3:4310827-4311300 REVERSE LENGTH=157
gene-LOC103449153	13.1871	14.772	13.1741	464.003	360.834	734.005	0.026387	-5.24403	2.53983e-76	3.30652e-74	down	NP_001306945.1	AT2G47520.1	HRE2 | Integrase-type DNA-binding superfamily protein | chr2:19502891-19503490 REVERSE LENGTH=171
gene-LOC103445088	1.4404	1.33223	2.11012	55.5474	52.9154	39.1094	0.0330872	-4.91758	2.94619e-76	3.81818e-74	down	XP_008382277.1	AT3G26040.1	| HXXXD-type acyl-transferase family protein | chr3:9519741-9521069 FORWARD LENGTH=442
gene-LOC103440999	0.437262	0.435348	0.661164	20.1141	33.4199	30.3749	0.018279	-5.77367	3.93843e-76	5.08111e-74	down	XP_008377919.2	AT2G05940.1	| Protein kinase superfamily protein | chr2:2287514-2289270 REVERSE LENGTH=462
gene-LOC103404406	51.0596	47.1575	40.8709	3.08748	3.09743	2.52079	15.9766	3.99789	4.0873e-76	5.24952e-74	up	XP_008341531.2	AT3G47950.1	AHA4, HA4 | H(+)-ATPase 4 | chr3:17693015-17697801 FORWARD LENGTH=960
gene-LOC103444374	0.316943	0.189171	0.494403	111.471	239.803	90.1385	0.00226663	-8.78524	4.93008e-76	6.30368e-74	down	XP_008381524.2	AT1G78380.1	ATGSTU19, GST8, GSTU19 | glutathione S-transferase TAU 19 | chr1:29486659-29487819 REVERSE LENGTH=219
gene-LOC114820624	0.023751	0.024919	0.015086	21.7137	21.0327	9.28638	0.0012253	-9.67265	9.11784e-76	1.16064e-73	down	XP_028947465.1	AT2G25430.1	| epsin N-terminal homology (ENTH) domain-containing protein / clathrin assembly protein-related | chr2:10822716-10824677 FORWARD LENGTH=653
gene-LOC114819443	57.4415	69.7448	40.0026	0.689239	0.852149	1.29522	58.9396	5.88117	9.29715e-76	1.17823e-73	up	XP_028943831.1	AT1G55740.1	AtSIP1, SIP1 | seed imbibition 1 | chr1:20835507-20838707 REVERSE LENGTH=754
gene-LOC103442535	0.94734	0.705853	1.14353	32.6867	30.8588	43.5687	0.0261097	-5.25927	9.42691e-76	1.18941e-73	down	XP_008379557.1	AT2G20830.1	| transferases;folic acid binding | chr2:8968370-8969798 REVERSE LENGTH=297
gene-LOC103431434	0.154917	0.244014	0.261228	117.709	160.156	46.9589	0.00203236	-8.94263	9.77149e-76	1.22748e-73	down	XP_008367812.2	AT2G38290.1	ATAMT2, AMT2;1, AMT2 | ammonium transporter 2 | chr2:16039672-16042291 REVERSE LENGTH=475
gene-LOC103415823	0.118377	0.0001	0.083188	29.0069	36.1626	19.1521	0.00239162	-8.7078	1.93663e-75	2.4116e-73	down	XP_028949208.1	AT3G16180.1	| Major facilitator superfamily protein | chr3:5481477-5484943 REVERSE LENGTH=591
gene-LOC103429068	0.238634	0.790371	0.752056	179.774	108.759	88.8107	0.00471999	-7.727	3.33362e-75	4.13325e-73	down	XP_008365439.1	AT3G52790.1	| peptidoglycan-binding LysM domain-containing protein | chr3:19566004-19566333 REVERSE LENGTH=109
gene-LOC103413895	3.48011	1.20428	2.41802	239.476	197.929	249.013	0.0103471	-6.59464	4.52946e-75	5.59173e-73	down	XP_008350556.2	AT5G36110.1	CYP716A1 | cytochrome P450, family 716, subfamily A, polypeptide 1 | chr5:14195377-14197613 FORWARD LENGTH=477
gene-LOC103437581	40.0019	19.5923	24.1938	0.0001	0.068813	0.0001	1214.09	10.2457	7.88754e-75	9.69558e-73	up	XP_028960041.1	AT5G23660.1	MTN3, SWEET12, AtSWEET12 | homolog of Medicago truncatula MTN3 | chr5:7971936-7973796 REVERSE LENGTH=285
gene-LOC103441165	0.0001	0.0001	0.0001	13.6379	25.6005	15.4082	5.48982e-06	-17.4748	9.24061e-75	1.13103e-72	down	XP_028962163.1	AT1G30100.1	NCED5, ATNCED5 | nine-cis-epoxycarotenoid dioxygenase 5 | chr1:10571383-10573152 FORWARD LENGTH=589
gene-LOC103444167	0.682508	0.253099	0.148533	63.6878	57.5426	50.0211	0.00633069	-7.30342	1.11905e-74	1.36386e-72	down	XP_008381309.1	AT5G17450.1	HIPP21 | Heavy metal transport/detoxification superfamily protein | chr5:5755386-5756743 FORWARD LENGTH=149
gene-LOC114821185	0.123192	0.319088	0.235997	63.185	65.1804	31.14	0.00425237	-7.87752	1.31503e-74	1.59592e-72	down	XP_028948968.1	AT1G64160.1	| Disease resistance-responsive (dirigent-like protein) family protein | chr1:23814063-23814611 FORWARD LENGTH=182
gene-LOC103446465	0.239191	0.11765	0.214479	21.5552	18.0505	11.2813	0.0112272	-6.47686	1.6299e-74	1.96971e-72	down	XP_008383809.2	AT2G28470.1	BGAL8 | beta-galactosidase 8 | chr2:12169047-12173164 REVERSE LENGTH=852
gene-HD14	3.03349	2.41583	3.38284	68.0086	50.0658	65.5185	0.0481073	-4.3776	2.68744e-74	3.22054e-72	down	NP_001280955.1	AT1G69780.1	ATHB13 | Homeobox-leucine zipper protein family | chr1:26259166-26260465 FORWARD LENGTH=294
gene-LOC103423437	0.565605	0.77112	0.379916	30.1758	31.2595	24.2665	0.0200304	-5.64167	2.76643e-74	3.30139e-72	down	XP_008359746.1	AT2G29290.2	| NAD(P)-binding Rossmann-fold superfamily protein | chr2:12586498-12587684 FORWARD LENGTH=262
gene-LOC103442330	17.584	14.1824	16.0899	179.333	191.844	217.812	0.0812518	-3.62146	5.05316e-74	6.00529e-72	down	XP_028963636.1	AT5G39890.1	| Protein of unknown function (DUF1637) | chr5:15974543-15976013 FORWARD LENGTH=276
gene-LOC103416592	34.0161	67.2467	42.4291	0.138219	0.348288	0.112314	239.958	7.90664	8.07447e-74	9.55624e-72	up	XP_008353052.2	AT5G13170.1	SAG29, SWEET15, AtSWEET15 | senescence-associated gene 29 | chr5:4181331-4183171 REVERSE LENGTH=292
gene-LOC103454759	3.83901	2.5504	3.44009	217.037	201.637	447.865	0.0113434	-6.462	1.18124e-73	1.39226e-71	down	XP_008392581.1	AT4G12490.1	| Bifunctional inhibitor/lipid-transfer protein/seed storage 2S albumin superfamily protein | chr4:7409830-7410378 REVERSE LENGTH=182
gene-LOC103413822	0.530492	0.379256	0.917791	256.272	137.417	427.904	0.00222438	-8.81238	1.48561e-73	1.74383e-71	down	XP_008350486.1	AT1G20270.1	| 2-oxoglutarate (2OG) and Fe(II)-dependent oxygenase superfamily protein | chr1:7021383-7022923 REVERSE LENGTH=287
gene-LOC103401188	0.192938	0.250845	0.242924	20.8056	27.0861	11.7134	0.0115209	-6.4396	1.76602e-73	2.06451e-71	down	XP_008338134.3	AT5G27740.1	EMB161, EMB2775, EMB251, RFC3 | ATPase family associated with various cellular activities (AAA) | chr5:9823831-9826869 FORWARD LENGTH=354
gene-LOC103456299	0.161194	0.10233	0.279555	32.2281	37.0485	17.8639	0.00623222	-7.32604	1.87127e-73	2.17866e-71	down	XP_008394216.2	AT2G38290.1	ATAMT2, AMT2;1, AMT2 | ammonium transporter 2 | chr2:16039672-16042291 REVERSE LENGTH=475
gene-LOC114827769	119.832	107.737	120.98	1768.1	1404.09	2132.27	0.0657086	-3.92777	3.3512e-73	3.8859e-71	down	XP_028966172.1	AT4G33070.1	| Thiamine pyrophosphate dependent pyruvate decarboxylase family protein | chr4:15952519-15954676 REVERSE LENGTH=607
gene-LOC103419701	1.10823	1.01203	1.38758	30.802	32.1546	27.9176	0.0386011	-4.69521	4.93429e-73	5.67562e-71	down	XP_028954386.1	AT4G18910.1	NIP1;2, NLM2, ATNLM2 | NOD26-like intrinsic protein 1;2 | chr4:10366211-10368179 FORWARD LENGTH=294
gene-LOC114820233	0.365438	0.371033	0.263934	116.962	71.5711	42.5905	0.00432845	-7.85193	5.80686e-73	6.65257e-71	down	XP_028946660.1	AT2G32300.1	UCC1 | uclacyanin 1 | chr2:13722510-13723464 FORWARD LENGTH=261
gene-LOC103431109	45.0976	35.0546	38.1074	0.53169	0.77013	0.274101	75.0416	6.22962	6.04878e-73	6.90211e-71	up	XP_017186634.2	AT5G50360.1	| unknown protein; BEST Arabidopsis thaliana protein match is: unknown protein (TAIR:AT3G48510.1); Has 1807 Blast hits to 1807 proteins in 277 species: Archae - 0; Bacteria - 0; Metazoa - 736; Fungi - 347; Plants - 385; Viruses - 0; Other Eukaryotes - 339 (source: NCBI BLink). | chr5:20505433-20506308 REVERSE LENGTH=291
gene-BHLH9	1.39884	0.816487	0.812289	75.2948	46.1538	92.9281	0.0141229	-6.14582	8.57247e-73	9.74302e-71	down	NP_001281057.1	AT1G72210.1	| basic helix-loop-helix (bHLH) DNA-binding superfamily protein | chr1:27180066-27182268 FORWARD LENGTH=320
gene-LOC103446104	0.061303	0.065609	0.079299	29.7387	30.2659	12.9053	0.0028283	-8.46585	9.68175e-73	1.09603e-70	down	XP_008383387.1	AT5G39190.1	GLP2A, ATGER2, GER2 | germin-like protein 2 | chr5:15692771-15693546 REVERSE LENGTH=222
gene-LOC103425440	32.6561	35.4394	45.2071	0.426985	0.756064	1.0163	51.5164	5.68696	1.41252e-72	1.58651e-70	up	XP_008361741.2	AT3G25620.2	| ABC-2 type transporter family protein | chr3:9316677-9319505 REVERSE LENGTH=672
gene-LOC114819426	0.039741	0.048358	0.057849	6.35915	11.8685	4.73206	0.0063567	-7.29751	2.41651e-72	2.69305e-70	down	XP_028943721.1	AT5G63380.1	| AMP-dependent synthetase and ligase family protein | chr5:25387581-25390026 REVERSE LENGTH=562
gene-LOC103452893	1286.2	981.872	1061.41	37.0011	48.2433	62.2686	22.5708	4.49638	3.75409e-72	4.16748e-70	up	XP_008390644.2	AT4G15910.1	ATDI21, DI21 | drought-induced 21 | chr4:9028657-9029269 FORWARD LENGTH=104
gene-LOC103448321	0.261233	0.213378	0.346022	70.4226	65.2544	25.4588	0.0050928	-7.61732	4.90146e-72	5.42018e-70	down	XP_008385787.3	AT3G26300.1	CYP71B34 | cytochrome P450, family 71, subfamily B, polypeptide 34 | chr3:9639199-9640866 REVERSE LENGTH=500
gene-LOC108174244	0.121786	0.065829	0.181561	32.2804	78.1189	31.2658	0.00260598	-8.58396	5.51005e-72	6.06974e-70	down	XP_028957559.1	AT3G14067.1	| Subtilase family protein | chr3:4658421-4660754 REVERSE LENGTH=777
gene-LOC103425169	6.21885	7.12606	8.70869	91.9532	102.324	102.19	0.0743881	-3.74878	5.60319e-72	6.14869e-70	down	XP_008361464.2	AT5G19890.1	| Peroxidase superfamily protein | chr5:6724372-6725877 REVERSE LENGTH=328
gene-LOC103410588	0.174277	0.113733	0.271996	16.7254	20.6358	17.274	0.0102499	-6.60824	9.63031e-72	1.05275e-69	down	XP_008347495.2	AT4G19810.1	| Glycosyl hydrolase family protein with chitinase insertion domain | chr4:10764151-10765753 REVERSE LENGTH=379
gene-LOC103448601	0.598659	0.513955	0.788917	78.2651	47.7481	98.2038	0.00848076	-6.88159	1.00799e-71	1.09772e-69	down	XP_008386090.1	AT4G10265.1	| Wound-responsive family protein | chr4:6373226-6373477 REVERSE LENGTH=83
gene-LOC114827069	5.92879	7.04822	8.70787	124.441	106.181	99.9836	0.0655912	-3.93035	3.81224e-71	4.12024e-69	down	XP_028964487.1	AT1G65890.1	AAE12 | acyl activating enzyme 12 | chr1:24512598-24514611 REVERSE LENGTH=578
gene-LOC103401021	0.089009	0.067541	0.0001	11.9026	13.1417	12.6256	0.0041585	-7.90972	4.16997e-71	4.48992e-69	down	XP_028944673.1	AT5G25120.1	CYP71B11 | ytochrome p450, family 71, subfamily B, polypeptide 11 | chr5:8662851-8664432 FORWARD LENGTH=496
gene-LOC103408191	2.11704	1.0377	1.62102	178.976	114.926	280.415	0.00831552	-6.90998	5.03315e-71	5.39904e-69	down	XP_008345281.2	AT1G43800.1	| Plant stearoyl-acyl-carrier-protein desaturase family protein | chr1:16577662-16579549 FORWARD LENGTH=391
gene-LOC103402068	0.527055	0.329506	0.624705	85.0883	119.605	42.8143	0.00598473	-7.3845	6.07603e-71	6.49342e-69	down	XP_008339039.2	AT1G09930.1	ATOPT2, OPT2 | oligopeptide transporter 2 | chr1:3227490-3230043 REVERSE LENGTH=734
gene-LOC103442244	0.274889	0.218155	0.4286	27.0526	36.1316	17.0599	0.0114855	-6.44404	6.58329e-71	7.00936e-69	down	XP_028949107.1	AT5G10530.1	| Concanavalin A-like lectin protein kinase family protein | chr5:3324978-3326933 REVERSE LENGTH=651
gene-LOC103400265	0.161855	0.106849	0.322126	26.139	34.0251	18.2258	0.00753707	-7.05178	8.24377e-71	8.74481e-69	down	XP_008337141.2	AT5G25260.1	| SPFH/Band 7/PHB domain-containing membrane-associated protein family | chr5:8752751-8754282 FORWARD LENGTH=463
gene-LOC114820492	14.243	20.2141	19.7081	265.049	288.228	370.01	0.0586656	-4.09134	8.3946e-71	8.87194e-69	down	XP_028947084.1	AT5G13930.1	CHS, TT4, ATCHS | Chalcone and stilbene synthase family protein | chr5:4488762-4490035 FORWARD LENGTH=395
gene-LOC103401184	0.839432	0.955847	1.67396	62.612	65.4864	40.8901	0.0205295	-5.60616	1.57554e-70	1.6469e-68	down	XP_028955031.1	AT2G26170.1	CYP711A1, MAX1 | cytochrome P450, family 711, subfamily A, polypeptide 1 | chr2:11140851-11143270 FORWARD LENGTH=522
gene-LOC103404602	0.0001	0.0001	0.0001	16.6687	16.7004	8.71603	7.12841e-06	-17.098	1.92533e-70	2.00521e-68	down	XP_028953515.1	AT3G54320.3	WRI1, WRI, ASML1 | Integrase-type DNA-binding superfamily protein | chr3:20114809-20118473 FORWARD LENGTH=430
gene-LOC103441340	186.422	184.19	189.569	16.09	15.0952	18.2907	11.3223	3.5011	2.80423e-70	2.90999e-68	up	XP_008378243.2	AT2G24520.1	AHA5, HA5 | H(+)-ATPase 5 | chr2:10415522-10419730 FORWARD LENGTH=931
gene-LOC103440164	0.111061	0.109093	0.210783	41.8717	29.3424	18.9819	0.00477778	-7.70944	2.86565e-70	2.963e-68	down	XP_017188779.2	AT5G06370.1	| NC domain-containing protein-related | chr5:1947299-1948432 REVERSE LENGTH=259
gene-LOC103428777	0.29933	0.235533	0.357371	14.5144	10.7638	14.0521	0.0226857	-5.46207	3.03667e-70	3.12853e-68	down	XP_028944867.1	AT5G10530.1	| Concanavalin A-like lectin protein kinase family protein | chr5:3324978-3326933 REVERSE LENGTH=651
gene-LOC103446809	73.4528	107.385	91.6173	1.95181	3.3385	1.81372	38.3523	5.26124	3.21685e-70	3.30228e-68	up	XP_008384171.2	AT4G16380.1	| Heavy metal transport/detoxification superfamily protein | chr4:9254638-9255955 FORWARD LENGTH=254
gene-LOC103409781	0.039913	0.0001	0.076053	18.203	23.3013	10.7734	0.00222018	-8.81511	4.65469e-70	4.76125e-68	down	XP_028949457.1	AT5G27740.1	EMB161, EMB2775, EMB251, RFC3 | ATPase family associated with various cellular activities (AAA) | chr5:9823831-9826869 FORWARD LENGTH=354
gene-LOC103445359	1.95331	1.28926	2.79539	56.1913	58.2482	67.3518	0.0332137	-4.91208	5.63156e-70	5.73998e-68	down	XP_008382580.2	AT3G07340.1	| basic helix-loop-helix (bHLH) DNA-binding superfamily protein | chr3:2341188-2343288 REVERSE LENGTH=456
gene-LOC103405103	1.10791	0.53945	0.773715	49.4448	40.1327	32.8063	0.0197827	-5.65962	7.85467e-70	7.97751e-68	down	XP_008342289.2	AT3G44260.1	| Polynucleotidyl transferase, ribonuclease H-like superfamily protein | chr3:15952213-15953055 REVERSE LENGTH=280
gene-LOC103445661	0.116631	0.089294	0.389804	80.5258	88.6472	52.6674	0.0026854	-8.54065	8.18659e-70	8.28523e-68	down	XP_008382901.2	AT5G67360.1	ARA12 | Subtilase family protein | chr5:26872192-26874465 REVERSE LENGTH=757
gene-LOC114826646	15.7877	24.626	33.2175	0.096926	0.064954	0.0001	454.57	8.82836	9.26603e-70	9.34466e-68	up	XP_028963194.1	AT1G07750.1	| RmlC-like cupins superfamily protein | chr1:2404300-2405863 REVERSE LENGTH=356
gene-LOC103432868	0.55056	0.615542	0.785475	52.5806	53.7777	27.0317	0.0146306	-6.09487	1.22431e-69	1.23037e-67	down	XP_008369296.1	AT2G38310.1	PYL4, RCAR10 | PYR1-like 4 | chr2:16050251-16050874 FORWARD LENGTH=207
gene-LOC103443860	64.1809	84.7852	91.1256	2.44149	1.76976	1.10487	45.1629	5.49707	1.35227e-69	1.35421e-67	up	XP_017190209.1	AT5G59220.1	HAI1 | highly ABA-induced PP2C gene 1 | chr5:23894672-23896497 REVERSE LENGTH=413
gene-LOC114824106	0.100729	0.026104	0.0001	30.5873	23.1536	14.8457	0.0018507	-9.07772	1.42202e-69	1.41417e-67	down	XP_028956340.1	AT5G24910.1	CYP714A1 | cytochrome P450, family 714, subfamily A, polypeptide 1 | chr5:8567674-8570260 REVERSE LENGTH=532
gene-LOC103452119	0.194644	0.42965	0.41417	143.599	128.497	50.5282	0.00321881	-8.27926	1.83061e-69	1.8142e-67	down	XP_008389837.2	AT2G25060.1	ENODL14, AtENODL14 | early nodulin-like protein 14 | chr2:10662308-10662930 FORWARD LENGTH=182
gene-LOC103432659	0.361067	0.321087	0.611215	51.397	70.847	28.501	0.00857985	-6.86483	2.14746e-69	2.12088e-67	down	XP_028956235.1	AT3G50700.1	AtIDD2, IDD2 | indeterminate(ID)-domain 2 | chr3:18840945-18842829 FORWARD LENGTH=452
gene-LOC103453502	0.05524	0.063711	0.089544	37.3583	48.1792	13.9468	0.00209576	-8.89831	2.21221e-69	2.17732e-67	down	XP_008391265.2	AT1G22380.1	AtUGT85A3, UGT85A3 | UDP-glucosyl transferase 85A3 | chr1:7900522-7902332 REVERSE LENGTH=488
gene-LOC103452027	3.87897	6.3526	6.32265	403.407	210.201	469.481	0.0152843	-6.03181	3.55448e-69	3.48644e-67	down	XP_008389722.1	AT4G12510.1	| Bifunctional inhibitor/lipid-transfer protein/seed storage 2S albumin superfamily protein | chr4:7417414-7417803 REVERSE LENGTH=129
gene-LOC103413014	0.0001	0.141981	0.085341	45.3255	41.151	25.4038	0.00203273	-8.94237	3.86688e-69	3.77991e-67	down	XP_028960092.1	AT1G61560.1	MLO6, ATMLO6 | Seven transmembrane MLO family protein | chr1:22708875-22712032 REVERSE LENGTH=583
gene-LOC103450861	13.0311	11.2952	17.8574	331.353	274.87	467.83	0.0392753	-4.67023	3.98448e-69	3.88162e-67	down	XP_008388484.1	AT3G62550.1	| Adenine nucleotide alpha hydrolases-like superfamily protein | chr3:23136194-23137074 FORWARD LENGTH=162
gene-LOC103446600	20.8549	23.0528	22.1561	279.294	221.632	238.455	0.08935	-3.48439	5.72228e-69	5.55566e-67	down	XP_008383962.1	AT5G54500.1	FQR1 | flavodoxin-like quinone reductase 1 | chr5:22124674-22126256 FORWARD LENGTH=204
gene-LOC103415037	1.29936	0.821353	1.19286	418.019	679.001	179.384	0.00259602	-8.58948	5.9262e-69	5.7342e-67	down	XP_028956868.1	AT1G04110.1	SDD1 | Subtilase family protein | chr1:1061457-1063784 REVERSE LENGTH=775
gene-LOC103413242	15.2682	33.5935	18.5032	1426.75	1388.2	1020.51	0.0175637	-5.83126	9.28593e-69	8.95482e-67	down	XP_008349944.1	AT5G60770.1	ATNRT2.4, NRT2.4 | nitrate transporter 2.4 | chr5:24444396-24447026 FORWARD LENGTH=527
gene-LOC103443648	1.07887	1.14966	0.86714	205.579	88.8613	289.32	0.00530299	-7.55898	1.70617e-68	1.63982e-66	down	XP_008380756.1	AT1G72430.1	| SAUR-like auxin-responsive protein family | chr1:27265150-27265509 REVERSE LENGTH=119
gene-LOC114824807	1.66193	1.32992	1.27668	47.2471	60.1496	32.0879	0.0306022	-5.03022	1.86154e-68	1.78316e-66	down	XP_028957913.1	AT2G15760.1	| Protein of unknown function (DUF1645) | chr2:6865807-6866754 REVERSE LENGTH=315
gene-LOC103425925	0.0001	0.100319	0.118882	57.3761	38.2901	100.954	0.00111535	-9.80829	3.23357e-68	3.08709e-66	down	XP_008362246.1	AT4G10270.1	| Wound-responsive family protein | chr4:6374805-6375077 FORWARD LENGTH=90
gene-LOC103449459	0.0001	0.0001	0.0001	9.16681	8.23019	3.77711	1.41682e-05	-16.107	4.89098e-68	4.6539e-66	down	XP_028965964.1	AT3G06880.2	| Transducin/WD40 repeat-like superfamily protein | chr3:2170516-2175686 REVERSE LENGTH=1264
gene-LOC114821180	0.209348	0.052248	0.263791	58.9049	46.2617	26.4061	0.00399313	-7.96826	5.98659e-68	5.67755e-66	down	XP_028948957.1	AT5G37990.1	| S-adenosyl-L-methionine-dependent methyltransferases superfamily protein | chr5:15133867-15135448 REVERSE LENGTH=405
gene-LOC103455883	0.218421	0.239477	0.125705	14.1431	18.7542	10.1687	0.0135513	-6.20542	7.12923e-68	6.73888e-66	down	XP_008393718.2	AT4G31540.1	ATEXO70G1, EXO70G1 | exocyst subunit exo70 family protein G1 | chr4:15284739-15286802 REVERSE LENGTH=687
gene-LOC103436889	0.267926	0.118594	0.218659	39.4473	51.1877	20.6516	0.00543803	-7.5227	1.71021e-67	1.61125e-65	down	XP_008373566.2	AT4G17810.1	| C2H2 and C2HC zinc fingers superfamily protein | chr4:9906918-9907532 FORWARD LENGTH=204
gene-LOC103415079	43.8537	46.5974	44.1363	627.719	694.357	469.044	0.0751416	-3.73425	2.65052e-67	2.48897e-65	down	XP_028948010.1	AT5G41670.2	| 6-phosphogluconate dehydrogenase family protein | chr5:16665647-16667110 REVERSE LENGTH=487
gene-LOC103440262	2.00279	1.70979	2.26111	24.9771	30.2037	27.1029	0.0725986	-3.78391	3.31259e-67	3.10052e-65	down	XP_008377156.1	AT4G00750.1	| S-adenosyl-L-methionine-dependent methyltransferases superfamily protein | chr4:314405-317507 FORWARD LENGTH=633
gene-LOC103448438	0.053537	0.096514	0.170024	34.7896	37.6114	14.9716	0.00366334	-8.09263	3.83483e-67	3.57764e-65	down	XP_008385924.2	AT5G25120.1	CYP71B11 | ytochrome p450, family 71, subfamily B, polypeptide 11 | chr5:8662851-8664432 FORWARD LENGTH=496
gene-LOC103403674	0.089778	0.275762	0.225815	48.7123	39.9683	23.6555	0.00526416	-7.56958	8.50753e-67	7.88557e-65	down	XP_028951965.1	AT1G24020.2	MLP423 | MLP-like protein 423 | chr1:8500653-8501458 REVERSE LENGTH=155
gene-LOC103441419	0.157482	0.137931	0.260224	74.6557	87.7118	26.8124	0.00293708	-8.4114	1.20686e-66	1.11502e-64	down	XP_008378321.2	AT2G38290.1	ATAMT2, AMT2;1, AMT2 | ammonium transporter 2 | chr2:16039672-16042291 REVERSE LENGTH=475
gene-LOC103415091	0.490673	0.329437	0.607265	45.468	33.4477	85.3355	0.00869019	-6.8464	1.2497e-66	1.15089e-64	down	XP_008351669.2	AT3G05200.1	ATL6 | RING/U-box superfamily protein | chr3:1477377-1478573 FORWARD LENGTH=398
gene-LOC103407741	6.956	4.02864	6.11902	94.1089	96.2727	94.5732	0.0600224	-4.05836	1.93353e-66	1.77495e-64	down	XP_028955575.1	AT5G07990.1	TT7, CYP75B1, D501 | Cytochrome P450 superfamily protein | chr5:2560437-2562859 FORWARD LENGTH=513
gene-LOC103455130	0.0633369	0.0001	0.0659087	16.5589	10.3347	22.1442	0.00263767	-8.56652	2.99301e-66	2.73875e-64	down	XP_028947883.1	AT1G15960.1	NRAMP6, ATNRAMP6 | NRAMP metal ion transporter 6 | chr1:5482202-5485066 REVERSE LENGTH=527
gene-LOC103424874	0.541247	1.71583	1.24822	76.4788	88.4867	85.3689	0.0140025	-6.15818	3.03854e-66	2.77155e-64	down	XP_028949018.1	AT1G15125.1	| S-adenosyl-L-methionine-dependent methyltransferases superfamily protein | chr1:5204625-5205912 FORWARD LENGTH=351
gene-LOC103452444	136.68	186.669	150.545	5.70335	8.15782	7.91352	21.7635	4.44384	3.88412e-66	3.50931e-64	up	XP_008390155.2	AT5G19875.1	| unknown protein; FUNCTIONS IN: molecular_function unknown; INVOLVED IN: response to oxidative stress; LOCATED IN: endomembrane system; EXPRESSED IN: 21 plant structures; EXPRESSED DURING: 13 growth stages; BEST Arabidopsis thaliana protein match is: unknown protein (TAIR:AT2G31940.1); Has 30201 Blast hits to 17322 proteins in 780 species: Archae - 12; Bacteria - 1396; Metazoa - 17338; Fungi - 3…
gene-LOC103414178	10.0544	9.28805	9.19503	138.13	122.829	203.716	0.0614141	-4.02529	4.36327e-66	3.92983e-64	down	XP_017181942.2	AT2G42280.1	| basic helix-loop-helix (bHLH) DNA-binding superfamily protein | chr2:17611428-17613163 REVERSE LENGTH=359
gene-LOC103414323	34.5486	19.5753	25.421	960.353	1126.86	636.344	0.0292062	-5.09758	4.62213e-66	4.14992e-64	down	XP_008350942.2	AT1G64780.1	ATAMT1;2, AMT1;2 | ammonium transporter 1;2 | chr1:24061021-24062565 REVERSE LENGTH=514
gene-LOC103404418	15.0869	9.93363	14.6445	179.845	170.758	202.981	0.0716513	-3.80286	6.05556e-66	5.41991e-64	down	XP_008341544.1	AT5G39890.1	| Protein of unknown function (DUF1637) | chr5:15974543-15976013 FORWARD LENGTH=276
gene-LOC103422589	0.0001	0.0001	0.032775	13.9684	12.5049	7.92295	0.00095868	-10.0267	6.12855e-66	5.46816e-64	down	XP_008358873.2	AT5G44640.1	BGLU13 | beta glucosidase 13 | chr5:18011146-18012669 FORWARD LENGTH=507
gene-LOC103400242	0.139381	0.193248	0.515063	50.2245	57.61	30.5532	0.00612549	-7.35096	1.21486e-65	1.08059e-63	down	XP_008337118.2	AT1G23030.1	| ARM repeat superfamily protein | chr1:8156745-8158842 FORWARD LENGTH=612
gene-LOC103442229	0.132524	0.179069	0.187439	15.7098	18.2526	7.06031	0.0121648	-6.36115	1.2848e-65	1.13926e-63	down	XP_028963525.1	AT5G36930.1	| Disease resistance protein (TIR-NBS-LRR class) family | chr5:14567771-14571907 REVERSE LENGTH=1188
gene-LOC103419821	49.4178	39.8792	35.827	1.95704	1.48347	1.45956	25.5352	4.67441	1.50132e-65	1.32714e-63	up	XP_008356135.2	AT2G31200.1	ADF6, ATADF6 | actin depolymerizing factor 6 | chr2:13294171-13294948 FORWARD LENGTH=146
gene-LOC103400097	0.080113	0.0001	0.0001	23.4775	20.6084	13.4563	0.00139572	-9.48477	1.66765e-65	1.46964e-63	down	XP_017178256.2	AT4G38470.1	| ACT-like protein tyrosine kinase family protein | chr4:17999432-18003551 FORWARD LENGTH=575
gene-LOC103450408	0.061187	0.061387	0.066151	8.13427	20.2894	12.44	0.0046184	-7.75839	2.59236e-65	2.27754e-63	down	XP_008387971.1	AT1G75620.1	| glyoxal oxidase-related protein | chr1:28394951-28396594 REVERSE LENGTH=547
gene-LOC103406908	3.78904	3.44911	3.22918	39.2327	45.3368	55.8723	0.0745314	-3.74601	3.51458e-65	3.07832e-63	down	XP_028953302.1	AT4G13340.1	| Leucine-rich repeat (LRR) family protein | chr4:7758610-7760892 FORWARD LENGTH=760
gene-LOC103440678	0.624133	0.643327	0.37939	36.8647	104.035	85.2517	0.00728206	-7.10144	3.91202e-65	3.41598e-63	down	XP_008377590.2	AT1G52800.1	| 2-oxoglutarate (2OG) and Fe(II)-dependent oxygenase superfamily protein | chr1:19664044-19665362 FORWARD LENGTH=314
gene-LOC114820522	2016.58	1780.01	1544.85	37.5743	77.3606	61.8222	30.2191	4.91739	4.74406e-65	4.11741e-63	up	XP_028947258.1	AT2G37870.1	| Bifunctional inhibitor/lipid-transfer protein/seed storage 2S albumin superfamily protein | chr2:15859280-15859723 FORWARD LENGTH=115
gene-LOC103433478	1.60554	2.18366	3.10588	155.614	162.463	80.8576	0.0172838	-5.85444	4.91271e-65	4.2509e-63	down	XP_028956996.1	AT2G37540.1	| NAD(P)-binding Rossmann-fold superfamily protein | chr2:15751695-15753820 REVERSE LENGTH=321
gene-LOC103420883	0.021217	0.024617	0.0001	10.0318	10.3656	6.83096	0.00168699	-9.21133	7.66022e-65	6.60833e-63	down	XP_008357145.2	AT4G15390.1	| HXXXD-type acyl-transferase family protein | chr4:8792941-8794281 REVERSE LENGTH=446
gene-LOC103438359	12.6666	10.911	11.9535	152.458	144.582	113.616	0.0865228	-3.53078	9.64975e-65	8.29966e-63	down	XP_008375128.1	AT5G40850.1	UPM1 | urophorphyrin methylase 1 | chr5:16367205-16368724 FORWARD LENGTH=369
gene-LOC103453959	0.043392	0.132916	0.128619	34.828	39.792	14.8711	0.00340735	-8.19714	1.03994e-64	8.91761e-63	down	XP_008391774.1	AT5G19790.1	RAP2.11 | related to AP2 11 | chr5:6689271-6690032 REVERSE LENGTH=253
gene-LOC103448405	0.617213	0.18731	0.647898	132.476	73.8603	198.39	0.00358865	-8.12234	1.37976e-64	1.17963e-62	down	XP_008385886.2	AT3G20395.1	| RING/U-box superfamily protein | chr3:7112020-7113792 REVERSE LENGTH=223
gene-LOC103433581	7.21093	7.30718	6.74086	65.8407	70.9746	59.9712	0.108031	-3.21049	1.58043e-64	1.34718e-62	down	XP_008370068.1	AT2G36380.1	PDR6, ATPDR6 | pleiotropic drug resistance 6 | chr2:15257583-15263627 FORWARD LENGTH=1453
gene-LOC103418287	0.035447	0.018199	0.059081	13.8825	15.8775	5.73362	0.00317598	-8.29858	2.75315e-64	2.33985e-62	down	XP_008354644.2	AT5G66150.1	| Glycosyl hydrolase family 38 protein | chr5:26439013-26444434 REVERSE LENGTH=1047
gene-LOC103445287	114.148	106.508	96.1585	8.96959	10.8345	10.2609	10.5377	3.39749	3.28415e-64	2.77467e-62	up	XP_028965670.1	AT4G35300.4	TMT2 | tonoplast monosaccharide transporter2 | chr4:16796432-16799071 REVERSE LENGTH=739
gene-LOC103446534	5.5448	5.44414	5.04145	83.6966	87.0859	142.039	0.0512445	-4.28646	3.78496e-64	3.18839e-62	down	XP_008383894.1	AT1G03820.1	| unknown protein; FUNCTIONS IN: molecular_function unknown; INVOLVED IN: biological_process unknown; LOCATED IN: endomembrane system; EXPRESSED IN: 21 plant structures; EXPRESSED DURING: 13 growth stages; Has 1345 Blast hits to 1122 proteins in 102 species: Archae - 2; Bacteria - 28; Metazoa - 28; Fungi - 30; Plants - 109; Viruses - 0; Other Eukaryotes - 1148 (source: NCBI BLink). | chr1:960008-…
gene-LOC103449414	0.613727	0.403309	0.298431	50.8865	64.7657	27.0177	0.00922035	-6.76096	4.96876e-64	4.17333e-62	down	XP_008386952.1	AT5G19790.1	RAP2.11 | related to AP2 11 | chr5:6689271-6690032 REVERSE LENGTH=253
gene-LOC103455260	0.022011	0.0001	0.0001	9.21203	13.942	6.53382	0.000748152	-10.3844	4.99491e-64	4.18302e-62	down	XP_008393075.2	AT1G74920.1	ALDH10A8 | aldehyde dehydrogenase 10A8 | chr1:28139175-28142573 REVERSE LENGTH=501
gene-LOC103447191	1.40591	1.06831	1.10992	53.5938	42.91	25.5977	0.0293537	-5.09031	1.6451e-63	1.37368e-61	down	XP_008384590.2	AT4G26590.1	ATOPT5, OPT5 | oligopeptide transporter 5 | chr4:13414134-13416850 REVERSE LENGTH=753
gene-LOC103445273	0.093534	0.025066	0.060701	14.0718	33.9213	14.632	0.00286309	-8.44821	2.0349e-63	1.69423e-61	down	XP_017190426.2	AT4G28780.1	| GDSL-like Lipase/Acylhydrolase superfamily protein | chr4:14215603-14217159 FORWARD LENGTH=367
gene-LOC103404264	501.848	218.18	360.102	4.14151	5.59556	7.68043	62.0141	5.95452	2.53284e-63	2.1027e-61	up	XP_028953379.1	AT5G14500.1	| aldose 1-epimerase family protein | chr5:4674503-4676368 REVERSE LENGTH=306
gene-LOC103435633	0.301378	0.103833	0.434734	73.7871	56.6372	31.6758	0.00518164	-7.59237	2.78785e-63	2.30771e-61	down	XP_008372249.1	AT5G39190.1	GLP2A, ATGER2, GER2 | germin-like protein 2 | chr5:15692771-15693546 REVERSE LENGTH=222
gene-LOC103400712	71.4619	66.0905	86.7997	3.3409	4.4871	5.53584	16.788	4.06936	3.63994e-63	3.00436e-61	up	XP_008337597.2	AT4G26080.1	ABI1, AtABI1 | Protein phosphatase 2C family protein | chr4:13220231-13221828 REVERSE LENGTH=434
gene-LOC103403521	0.085783	0.070056	0.164169	32.0849	45.7358	17.3418	0.00336275	-8.21614	3.81452e-63	3.13941e-61	down	XP_008340586.2	AT2G26570.1	WEB1 | Plant protein of unknown function (DUF827) | chr2:11299565-11302076 FORWARD LENGTH=807
gene-LOC103435100	2.5227	2.24451	2.79081	179.73	155.376	78.9948	0.0182516	-5.77583	3.99727e-63	3.2804e-61	down	XP_028959418.1	AT1G56580.1	SVB | Protein of unknown function, DUF538 | chr1:21198402-21198902 REVERSE LENGTH=166
gene-LOC103425828	0.232072	0.174624	0.287562	18.8443	30.6359	13.3439	0.0110508	-6.4997	4.75193e-63	3.88857e-61	down	XP_017185181.2	AT5G40010.1	AATP1 | AAA-ATPase 1 | chr5:16020218-16021762 REVERSE LENGTH=514
gene-LOC103426544	1.54575	1.40529	1.29181	91.3365	123.321	48.1685	0.0161432	-5.95293	5.63788e-63	4.60041e-61	down	XP_028963901.1	AT2G27760.1	ATIPT2, IPPT, IPT2 | tRNAisopentenyltransferase 2 | chr2:11824860-11827432 FORWARD LENGTH=466
gene-LOC103439447	0.341632	0.696338	0.835981	22.1212	21.02	26.1817	0.0270322	-5.20918	6.06341e-63	4.93358e-61	down	XP_008376233.2	AT3G47570.1	| Leucine-rich repeat protein kinase family protein | chr3:17527611-17530748 FORWARD LENGTH=1010
gene-LOC103409108	37.9176	25.99	32.5441	446.625	463.784	356.975	0.0761029	-3.7159	7.08581e-63	5.7329e-61	down	XP_008346149.1	AT4G05390.1	ATRFNR1, RFNR1 | root FNR 1 | chr4:2738839-2740483 REVERSE LENGTH=378
gene-LOC103430388	0.756418	0.795977	1.43573	40.6308	44.3285	26.1843	0.0268853	-5.21704	7.82868e-63	6.29835e-61	down	XP_017186446.2	AT3G06880.2	| Transducin/WD40 repeat-like superfamily protein | chr3:2170516-2175686 REVERSE LENGTH=1264
gene-LOC103404213	1.03039	0.796667	1.5295	99.2743	60.6767	163.886	0.010365	-6.59214	9.70494e-63	7.77544e-61	down	XP_008341325.2	AT1G51540.1	| Galactose oxidase/kelch repeat superfamily protein | chr1:19115702-19117381 FORWARD LENGTH=415
gene-LOC103404225	2.547	1.50602	2.40895	173.873	218.874	85.8796	0.0135011	-6.21078	9.83818e-63	7.8489e-61	down	XP_008341344.2	AT5G40780.1	LHT1 | lysine histidine transporter 1 | chr5:16323823-16327082 FORWARD LENGTH=446
gene-LOC103413419	0.044526	0.0001	0.0001	6.51301	8.27373	6.68523	0.00208299	-8.90713	1.50116e-62	1.1943e-60	down	XP_008350107.3	AT5G62000.3	ARF2, ARF1-BP, HSS, ORE14 | auxin response factor 2 | chr5:24910859-24914680 FORWARD LENGTH=859
gene-LOC103419966	2.40313	1.86383	3.93051	106.748	126.414	74.7396	0.0266237	-5.23115	2.0723e-62	1.64412e-60	down	XP_028960169.1	AT2G33590.1	| NAD(P)-binding Rossmann-fold superfamily protein | chr2:14224622-14226365 FORWARD LENGTH=321
gene-LOC103451145	107.996	139.046	113.483	9.01908	8.76578	11.0875	12.4869	3.64234	2.35929e-62	1.86664e-60	up	XP_008388807.2	AT5G58070.1	ATTIL, TIL | temperature-induced lipocalin | chr5:23500512-23501156 REVERSE LENGTH=186
gene-LOC103425537	44.5154	37.0984	47.1478	1.34766	0.919283	1.05739	38.7331	5.2755	3.33089e-62	2.6281e-60	up	XP_008361851.1	AT3G48660.1	| Protein of unknown function (DUF 3339) | chr3:18029659-18030133 FORWARD LENGTH=89
gene-LOC103450783	5.56807	5.00855	6.92328	92.5592	101.133	66.9432	0.0671434	-3.89661	4.29032e-62	3.3758e-60	down	XP_008388389.2	AT2G33590.1	| NAD(P)-binding Rossmann-fold superfamily protein | chr2:14224622-14226365 FORWARD LENGTH=321
gene-LOC103448600	0.156957	0.486556	0.631369	66.0436	54.7642	123.701	0.00521406	-7.58338	8.68111e-62	6.81193e-60	down	XP_008386089.2	AT4G10265.1	| Wound-responsive family protein | chr4:6373226-6373477 REVERSE LENGTH=83
gene-LOC103441031	0.661435	0.916568	0.757329	27.71	38.5043	18.1746	0.0276734	-5.17535	1.35071e-61	1.0541e-59	down	XP_008377954.2	AT4G31540.1	ATEXO70G1, EXO70G1 | exocyst subunit exo70 family protein G1 | chr4:15284739-15286802 REVERSE LENGTH=687
gene-LOC103454764	0.452879	0.430207	0.502775	23.3544	32.9447	18.3047	0.0185763	-5.75039	1.96846e-61	1.53203e-59	down	XP_008392587.1	AT4G11410.1	| NAD(P)-binding Rossmann-fold superfamily protein | chr4:6945127-6947186 REVERSE LENGTH=317
gene-LOC103449696	1.75081	1.58714	2.21209	32.0846	32.2058	51.279	0.0480235	-4.38012	2.12191e-61	1.64698e-59	down	XP_008387245.1	AT3G12150.1	| unknown protein; CONTAINS InterPro DOMAIN/s: Protein of unknown function DUF2048 (InterPro:IPR019149); Has 421 Blast hits to 334 proteins in 155 species: Archae - 2; Bacteria - 147; Metazoa - 215; Fungi - 0; Plants - 43; Viruses - 0; Other Eukaryotes - 14 (source: NCBI BLink). | chr3:3876688-3878621 REVERSE LENGTH=363
gene-LOC103441081	0.367228	0.483201	0.477237	24.3399	34.2811	16.8785	0.0175851	-5.8295	2.57004e-61	1.98942e-59	down	XP_008377997.1	AT3G16150.1	| N-terminal nucleophile aminohydrolases (Ntn hydrolases) superfamily protein | chr3:5471794-5473033 FORWARD LENGTH=325
gene-LOC103419198	73.1531	83.1755	143.205	1.66788	2.2555	3.03064	43.0734	5.42872	2.70561e-61	2.08871e-59	up	XP_028956764.1	AT3G54420.1	ATEP3, ATCHITIV, CHIV, EP3 | homolog of carrot EP3-3 chitinase | chr3:20145935-20147034 FORWARD LENGTH=273
gene-LOC103437230	104.631	89.2716	101.428	9.63147	10.2128	10.3064	9.79514	3.29207	4.73098e-61	3.64248e-59	up	XP_028957654.1	AT5G05690.3	CPD, CYP90A, CYP90, CBB3, DWF3, CYP90A1 | Cytochrome P450 superfamily protein | chr5:1702907-1706348 REVERSE LENGTH=353
gene-LOC114825052	277.468	262.501	231.372	14.2044	14.1111	7.9327	21.2794	4.41139	5.19868e-61	3.99184e-59	up	XP_028959215.1	AT5G47810.1	PFK2 | phosphofructokinase 2 | chr5:19356569-19357989 REVERSE LENGTH=444
gene-LOC103415150	4.92283	4.11731	5.49658	54.393	51.7426	44.5383	0.096478	-3.37366	6.26299e-61	4.78342e-59	down	XP_008351725.2	AT4G15560.1	CLA1, DEF, CLA, DXS, DXPS2 | Deoxyxylulose-5-phosphate synthase | chr4:8884218-8887254 FORWARD LENGTH=717
gene-LOC103435632	0.100214	0.102866	0.086298	34.3128	24.9004	12.2457	0.00404957	-7.94802	8.28187e-61	6.30854e-59	down	XP_008372246.1	AT5G39190.1	GLP2A, ATGER2, GER2 | germin-like protein 2 | chr5:15692771-15693546 REVERSE LENGTH=222
gene-LOC103439676	0.430471	0.788077	0.659755	20.1386	41.2777	44.0487	0.0178097	-5.81119	1.50534e-60	1.14362e-58	down	XP_008376475.2	AT2G35160.1	SUVH5, SGD9 | SU(VAR)3-9 homolog 5 | chr2:14823562-14825946 FORWARD LENGTH=794
gene-LOC114823154	0.089237	0.046397	0.090609	15.9952	20.9261	6.92002	0.0051605	-7.59827	1.94763e-60	1.47572e-58	down	XP_028954362.1	AT5G64740.1	CESA6, IXR2, E112, PRC1 | cellulose synthase 6 | chr5:25881555-25886333 FORWARD LENGTH=1084
gene-LOC103421318	4.08513	3.49145	4.88894	79.5604	56.4803	103.778	0.0519789	-4.26593	2.2536e-60	1.70304e-58	down	XP_008357567.2	AT5G65640.1	bHLH093 | beta HLH protein 93 | chr5:26237137-26238904 FORWARD LENGTH=351
gene-LOC103409906	12.7641	11.2932	13.2439	293.874	283.598	159.798	0.0505938	-4.3049	3.29549e-60	2.47732e-58	down	XP_028949636.1	AT3G09270.1	ATGSTU8, GSTU8 | glutathione S-transferase TAU 8 | chr3:2848407-2849226 REVERSE LENGTH=224
gene-LOC114826321	0.037937	0.072406	0.093066	16.7444	19.6621	11.1112	0.0042807	-7.86794	4.09437e-60	3.06981e-58	down	XP_028962259.1	AT1G55200.1	| Protein kinase protein with adenine nucleotide alpha hydrolases-like domain | chr1:20589309-20592049 REVERSE LENGTH=676
gene-LOC103413078	1.29923	0.941145	1.81417	26.6455	30.7904	34.6543	0.044028	-4.50543	4.58678e-60	3.43003e-58	down	XP_008349791.2	AT5G22930.1	| Protein of unknown function (DUF1635) | chr5:7668229-7669315 REVERSE LENGTH=238
gene-LOC103420189	0.830619	0.528058	0.36613	333.122	159.569	97.0805	0.00292453	-8.41758	7.02643e-60	5.24073e-58	down	XP_008356477.1	AT1G52800.1	| 2-oxoglutarate (2OG) and Fe(II)-dependent oxygenase superfamily protein | chr1:19664044-19665362 FORWARD LENGTH=314
gene-LOC103436031	1.19793	0.939449	1.11825	38.7748	44.4786	22.6636	0.0307375	-5.02385	7.30482e-60	5.43422e-58	down	XP_008372664.2	AT3G07570.1	| Cytochrome b561/ferric reductase transmembrane with DOMON related domain | chr3:2418205-2420206 REVERSE LENGTH=369
gene-LOC103439291	90.781	91.7354	93.0127	9.82301	11.1262	10.0074	8.90049	3.15388	1.02995e-59	7.64219e-58	up	XP_028961559.1	AT2G46270.1	GBF3 | G-box binding factor 3 | chr2:19000859-19002901 FORWARD LENGTH=382
gene-LOC103420127	0.905826	0.86254	1.9615	97.6495	137.058	64.6443	0.0124598	-6.32657	1.11278e-59	8.23546e-58	down	XP_008356413.2	AT2G33590.1	| NAD(P)-binding Rossmann-fold superfamily protein | chr2:14224622-14226365 FORWARD LENGTH=321
gene-LOC103415571	1.04727	0.652333	0.620149	188.241	190.383	60.9872	0.00527684	-7.56611	1.11774e-59	8.25084e-58	down	XP_008352112.1	AT3G14620.1	CYP72A8 | cytochrome P450, family 72, subfamily A, polypeptide 8 | chr3:4914978-4916853 FORWARD LENGTH=515
gene-LOC103400938	0.565873	0.813666	0.892702	24.201	19.557	15.918	0.0380763	-4.71496	1.33689e-59	9.84312e-58	down	XP_008337855.2	AT2G05940.1	| Protein kinase superfamily protein | chr2:2287514-2289270 REVERSE LENGTH=462
gene-LOC103420085	53.0982	54.9152	69.0497	5.85167	5.43901	5.50698	10.5409	3.39793	1.68823e-59	1.23981e-57	up	XP_008356369.2	AT4G24220.1	VEP1, AWI31 | NAD(P)-binding Rossmann-fold superfamily protein | chr4:12565219-12566474 FORWARD LENGTH=388
gene-LOC103450496	80.8883	68.8675	103.92	6.85392	4.97132	6.28515	14.0072	3.8081	2.35908e-59	1.72804e-57	up	XP_008388083.2	AT2G37900.1	| Major facilitator superfamily protein | chr2:15864396-15866408 REVERSE LENGTH=575
gene-LOC103433145	0.733551	0.923482	1.06552	27.1272	19.2524	16.1811	0.0435187	-4.52222	2.59628e-59	1.89694e-57	down	XP_008369600.1	AT4G13420.1	HAK5, ATHAK5 | high affinity K+ transporter 5 | chr4:7797038-7802174 REVERSE LENGTH=785
gene-LOC103424612	0.368735	0.203781	0.163701	44.1168	54.0508	19.398	0.00626218	-7.31912	2.63436e-59	1.91987e-57	down	XP_008360926.1	AT5G12250.1	TUB6 | beta-6 tubulin | chr5:3961317-3962971 REVERSE LENGTH=449
gene-LOC103433123	0.0001	0.0001	0.0001	5.11512	5.40739	8.05257	1.61507e-05	-15.918	3.67422e-59	2.66413e-57	down	XP_008369574.1	AT1G57590.1	| Pectinacetylesterase family protein | chr1:21327458-21329707 REVERSE LENGTH=444
gene-LOC103435924	1.04674	0.495173	0.94637	135.975	132.694	51.3549	0.00777528	-7.00689	3.93067e-59	2.84288e-57	down	XP_008372579.1	AT5G46050.1	ATPTR3, PTR3 | peptide transporter 3 | chr5:18675062-18679071 REVERSE LENGTH=582
gene-LOC103422420	0.833849	0.422065	0.299622	190.766	217.82	70.8244	0.00324469	-8.26771	4.92057e-59	3.54987e-57	down	XP_008358705.2	AT1G56580.1	SVB | Protein of unknown function, DUF538 | chr1:21198402-21198902 REVERSE LENGTH=166
gene-LOC103403318	0.099989	0.08682	0.117338	19.0648	33.9697	10.2269	0.00480778	-7.70041	8.68617e-59	6.25077e-57	down	XP_008340354.1	AT1G51940.1	| protein kinase family protein / peptidoglycan-binding LysM domain-containing protein | chr1:19296092-19298941 REVERSE LENGTH=651
gene-LOC108173674	0.074566	0.0001	0.0001	14.591	21.754	14.3076	0.00147605	-9.40404	1.01795e-58	7.30702e-57	down	XP_028961321.1	AT5G56790.1	| Protein kinase superfamily protein | chr5:22968610-22971391 FORWARD LENGTH=669
gene-LOC103419936	48.4469	37.7582	42.0996	939.889	537.866	1006.15	0.0516544	-4.27497	1.23149e-58	8.81775e-57	down	XP_008356242.2	AT4G33070.1	| Thiamine pyrophosphate dependent pyruvate decarboxylase family protein | chr4:15952519-15954676 REVERSE LENGTH=607
gene-LOC103454707	3.63566	2.62648	3.43602	95.2969	122.076	56.7001	0.0353852	-4.82071	1.56321e-58	1.11651e-56	down	XP_008392525.2	AT2G32560.1	| F-box family protein | chr2:13824820-13826761 FORWARD LENGTH=371
gene-LOC103439703	3.17894	2.3806	3.09685	36.7514	47.7113	37.7453	0.0708333	-3.81943	2.20432e-58	1.57049e-56	down	XP_008376511.2	AT5G51970.2	| GroES-like zinc-binding alcohol dehydrogenase family protein | chr5:21111820-21113284 FORWARD LENGTH=364
gene-LOC103424982	0.625685	1.38275	1.41403	58.9249	130.675	77.6619	0.0128057	-6.28707	2.8059e-58	1.99414e-56	down	XP_017183924.1	AT1G49320.1	ATUSPL1, USPL1 | unknown seed protein like 1 | chr1:18246441-18247817 FORWARD LENGTH=280
gene-LOC103438157	0.0001	0.0001	0.0001	9.87489	13.4104	6.53978	1.00586e-05	-16.6012	3.39998e-58	2.41037e-56	down	XP_017188323.2	AT2G32440.2	KAO2 | ent-kaurenoic acid hydroxylase 2 | chr2:13775668-13777783 FORWARD LENGTH=489
gene-LOC103418001	1.33073	0.756236	1.08997	36.9779	35.8006	21.5585	0.0336765	-4.89212	3.77566e-58	2.67009e-56	down	XP_008354383.2	AT5G20050.1	| Protein kinase superfamily protein | chr5:6774381-6775739 FORWARD LENGTH=452
gene-LOC108175022	0.317357	0.063553	0.212406	35.1591	57.9472	26.3615	0.00496632	-7.65361	3.98506e-58	2.81124e-56	down	XP_017192279.2	AT2G26710.1	BAS1, CYP734A1, CYP72B1 | Cytochrome P450 superfamily protein | chr2:11380700-11383413 FORWARD LENGTH=520
gene-LOC103456277	3.34867	2.32753	2.67568	35.5081	42.3534	29.9562	0.077463	-3.69035	4.66043e-58	3.27959e-56	down	XP_028950641.1	AT3G52430.1	PAD4, ATPAD4 | alpha/beta-Hydrolases superfamily protein | chr3:19431566-19434292 FORWARD LENGTH=541
gene-LOC103420314	0.0001	0.05276	0.075601	23.5055	24.6218	9.78293	0.00221828	-8.81634	4.7784e-58	3.35436e-56	down	XP_008356594.1	AT5G07990.1	TT7, CYP75B1, D501 | Cytochrome P450 superfamily protein | chr5:2560437-2562859 FORWARD LENGTH=513
gene-LOC103409881	1.20071	1.8168	1.05903	51.9468	55.9673	29.6921	0.0296247	-5.07706	1.00736e-57	7.05426e-56	down	XP_008346893.1	AT1G14590.1	| Nucleotide-diphospho-sugar transferase family protein | chr1:4998957-5000617 REVERSE LENGTH=386
gene-LOC103435334	33.4877	27.3693	30.889	2.54524	2.39041	3.22336	11.2447	3.49118	1.10193e-57	7.69766e-56	up	XP_008371942.2	AT1G30820.1	| CTP synthase family protein | chr1:10945251-10948825 REVERSE LENGTH=600
gene-CPS	0.836469	1.45419	1.56552	31.3098	33.1491	22.6193	0.0442841	-4.49707	1.4852e-57	1.03498e-55	down	XP_017190849.1	AT4G02780.1	GA1, ABC33, ATCPS1, CPS, CPS1 | Terpenoid cyclases/Protein prenyltransferases superfamily protein | chr4:1237881-1244766 REVERSE LENGTH=802
gene-LOC114826430	158.894	161.228	130.94	10.9028	13.6031	15.7036	11.2178	3.48772	1.53712e-57	1.06856e-55	up	XP_028962455.1	AT1G27680.1	APL2 | ADPGLC-PPase large subunit | chr1:9631630-9634450 FORWARD LENGTH=518
gene-LOC114821607	0.02427	0.045508	0.015415	9.70695	14.2655	6.72093	0.00277561	-8.49298	1.88695e-57	1.30857e-55	down	XP_028950339.1	AT4G08250.1	| GRAS family transcription factor | chr4:5196787-5198238 FORWARD LENGTH=483
gene-LOC103448130	4.66466	4.32028	5.54554	47.8095	75.8211	62.9832	0.077864	-3.6829	2.17948e-57	1.50779e-55	down	XP_008385595.2	AT5G06570.2	| alpha/beta-Hydrolases superfamily protein | chr5:2008075-2011013 REVERSE LENGTH=329
gene-LOC103411596	0.356031	0.074997	0.398019	83.895	98.3989	40.2307	0.00372564	-8.0683	2.27962e-57	1.57327e-55	down	XP_008348454.1	AT1G52800.1	| 2-oxoglutarate (2OG) and Fe(II)-dependent oxygenase superfamily protein | chr1:19664044-19665362 FORWARD LENGTH=314
gene-LOC103423120	0.526617	0.401379	0.345048	14.1552	11.9016	17.951	0.0289277	-5.11141	2.33396e-57	1.60689e-55	down	XP_008359413.2	AT4G02320.1	| Plant invertase/pectin methylesterase inhibitor superfamily | chr4:1022725-1026118 REVERSE LENGTH=518
gene-LOC103401182	1321.14	1108.08	1004.23	12.0531	33.4182	23.0588	50.1013	5.64678	2.38694e-57	1.63943e-55	up	NP_001315649.1	AT3G50980.1	XERO1 | dehydrin xero 1 | chr3:18942034-18942721 FORWARD LENGTH=128
gene-LOC103403012	13.0767	10.7312	13.4158	171.709	244.021	140.795	0.066886	-3.90215	2.43067e-57	1.66547e-55	down	XP_008340028.1	AT1G70410.1	ATBCA4, BCA4, CA4 | beta carbonic anhydrase 4 | chr1:26534167-26536505 REVERSE LENGTH=258
gene-LOC103455547	0.275724	0.201274	0.186512	12.7208	15.7247	9.08028	0.0176815	-5.82162	2.75086e-57	1.88036e-55	down	XP_008393356.2	AT1G12150.1	| Plant protein of unknown function (DUF827) | chr1:4123530-4125328 REVERSE LENGTH=548
gene-LOC103440075	2.49568	2.46697	3.33579	36.9653	62.2085	44.5661	0.0577323	-4.11448	3.55344e-57	2.42319e-55	down	XP_008376984.1	AT5G51970.2	| GroES-like zinc-binding alcohol dehydrogenase family protein | chr5:21111820-21113284 FORWARD LENGTH=364
gene-LOC103437941	4.66383	4.30308	5.48375	61.9342	65.6721	44.2394	0.0840909	-3.57191	4.86964e-57	3.31286e-55	down	XP_008374691.1	AT1G74030.1	ENO1 | enolase 1 | chr1:27839465-27841901 REVERSE LENGTH=477
gene-LOC103451887	6.0661	7.5816	8.75708	103.484	73.4468	99.1869	0.081142	-3.62341	6.94861e-57	4.70485e-55	down	XP_008389546.1	AT1G10370.1	GST30, ATGSTU17, GST30B, ERD9 | Glutathione S-transferase family protein | chr1:3397274-3398273 REVERSE LENGTH=227
gene-LOC103404580	0.845717	0.574606	0.671448	35.8201	45.7783	18.6371	0.0208686	-5.58252	7.48583e-57	5.05665e-55	down	XP_008341730.1	AT2G26730.1	| Leucine-rich repeat protein kinase family protein | chr2:11388621-11391286 FORWARD LENGTH=658
gene-LOC103455200	2.603	1.42966	2.33499	33.2336	41.2007	33.6864	0.058894	-4.08574	1.44806e-56	9.75854e-55	down	XP_008393008.2	AT5G50150.1	| Protein of Unknown Function (DUF239) | chr5:20402444-20406375 REVERSE LENGTH=420
gene-LOC103451986	0.060182	0.0001	0.0001	10.6167	8.13675	9.63101	0.00212729	-8.87677	2.53321e-56	1.70314e-54	down	XP_008389668.2	AT1G60590.1	| Pectin lyase-like superfamily protein | chr1:22314426-22316867 REVERSE LENGTH=540
gene-LOC103401179	17.8347	16.447	14.3446	0.347728	0.096257	0.214473	73.8487	6.2065	2.66454e-56	1.78724e-54	up	XP_008338123.2	AT4G36670.1	| Major facilitator superfamily protein | chr4:17287680-17289483 REVERSE LENGTH=493
gene-LOC103445985	7.08776	7.15764	7.82142	211.796	122.246	299.813	0.0348137	-4.8442	3.06653e-56	2.05207e-54	down	XP_008383268.1	AT5G44730.1	| Haloacid dehalogenase-like hydrolase (HAD) superfamily protein | chr5:18045588-18046519 REVERSE LENGTH=255
gene-LOC103426785	9.86568	10.867	8.66806	145.81	111.306	206.397	0.0634303	-3.97868	4.24743e-56	2.83568e-54	down	XP_028953813.1	AT5G66160.2	RMR1 | receptor homology region transmembrane domain ring H2 motif protein 1 | chr5:26445198-26446722 FORWARD LENGTH=290
gene-LOC103446096	0.413945	0.303661	0.30932	41.8822	25.7904	19.5131	0.0117786	-6.40769	6.01397e-56	4.00572e-54	down	XP_008383377.2	AT5G39130.1	| RmlC-like cupins superfamily protein | chr5:15665638-15666413 REVERSE LENGTH=222
gene-LOC103448808	4.72403	5.92562	3.84962	62.2108	52.7468	58.5739	0.0835542	-3.58114	8.44306e-56	5.61062e-54	down	XP_017191440.2	AT4G08950.1	EXO | Phosphate-responsive 1 family protein | chr4:5740378-5741322 FORWARD LENGTH=314
gene-LOC103424089	2.33147	1.87916	1.2293	47.1664	51.2552	32.4465	0.041568	-4.58838	1.09464e-55	7.24055e-54	down	XP_028954163.1	AT1G15960.1	NRAMP6, ATNRAMP6 | NRAMP metal ion transporter 6 | chr1:5482202-5485066 REVERSE LENGTH=527
gene-LOC103422612	3.46273	4.06189	4.40728	92.6038	57.0974	53.0749	0.0588427	-4.08699	1.45073e-55	9.57383e-54	down	XP_028943781.1	AT1G55840.1	| Sec14p-like phosphatidylinositol transfer family protein | chr1:20873891-20876018 FORWARD LENGTH=325
gene-LOC103448806	0.0001	0.0001	0.0001	9.84472	13.853	5.96286	1.01144e-05	-16.5932	1.76899e-55	1.16473e-53	down	XP_028962301.1	AT1G22360.1	AtUGT85A2, UGT85A2 | UDP-glucosyl transferase 85A2 | chr1:7895068-7897527 REVERSE LENGTH=481
gene-LOC103431549	376.049	317.11	276.607	2.99611	3.41011	8.31078	65.8942	6.04208	2.05013e-55	1.34674e-53	up	XP_008367936.1	AT4G30460.1	| glycine-rich protein | chr4:14889246-14889734 REVERSE LENGTH=162
gene-LOC103430924	22.084	20.0889	23.5426	238.683	208.683	348.914	0.0825282	-3.59897	2.58531e-55	1.69441e-53	down	XP_028948595.1	AT5G17770.1	ATCBR, CBR1, CBR | NADH:cytochrome B5 reductase 1 | chr5:5864543-5866495 REVERSE LENGTH=281
gene-LOC103403958	523.542	584.8	473.935	55.8961	62.0948	63.3216	8.72679	3.12545	3.33989e-55	2.18397e-53	up	XP_008341026.2	AT3G55760.3	| unknown protein; EXPRESSED IN: 16 plant structures; EXPRESSED DURING: 10 growth stages; BEST Arabidopsis thaliana protein match is: unknown protein (TAIR:AT1G42430.2). | chr3:20700648-20702886 FORWARD LENGTH=578
gene-LOC114825215	2.24481	2.50025	3.40693	35.2169	35.7225	37.2021	0.0753826	-3.72962	6.16589e-55	4.02272e-53	down	XP_028959471.1	AT1G49570.1	| Peroxidase superfamily protein | chr1:18347077-18348712 FORWARD LENGTH=350
gene-LOC103446328	6.83751	5.8861	6.38572	51.6539	50.2298	50.5266	0.125381	-2.99561	7.48328e-55	4.8711e-53	down	XP_008383636.2	AT1G68810.1	| basic helix-loop-helix (bHLH) DNA-binding superfamily protein | chr1:25861289-25862882 FORWARD LENGTH=368
gene-LOC103401358	1.89566	1.69951	1.76899	31.3261	39.005	25.4398	0.0560104	-4.15816	9.11022e-55	5.91669e-53	down	XP_008338296.2	AT5G62720.1	| Integral membrane HPP family protein | chr5:25191969-25194845 FORWARD LENGTH=243
gene-LOC103444624	0.0001	0.0001	0.034873	11.0963	8.28764	7.37771	0.00131057	-9.57559	1.2711e-54	8.21796e-53	down	XP_008381800.1	AT4G32285.2	| ENTH/ANTH/VHS superfamily protein | chr4:15586003-15587910 FORWARD LENGTH=635
gene-LOC103436400	0.097943	0.0001	0.0001	26.4466	20.2724	14.3267	0.0016077	-9.28079	1.33101e-54	8.58592e-53	down	XP_008373050.2	AT3G49940.1	LBD38 | LOB domain-containing protein 38 | chr3:18514465-18515302 FORWARD LENGTH=247
gene-LOC114826257	0.026001	0.054076	0.0001	7.53272	11.1085	8.19176	0.002988	-8.3866	1.84943e-54	1.19033e-52	down	XP_028962164.1	AT3G63520.1	CCD1, ATCCD1, ATNCED1, NCED1 | carotenoid cleavage dioxygenase 1 | chr3:23452940-23455896 FORWARD LENGTH=538
gene-LOC103403450	3255.03	2758.68	2540.14	328.12	332.653	316.745	8.75058	3.12938	1.90597e-54	1.22396e-52	up	XP_008340514.1	AT2G02100.1	LCR69, PDF2.2 | low-molecular-weight cysteine-rich 69 | chr2:528397-528885 FORWARD LENGTH=77
gene-LOC103414273	24.9742	20.4728	26.5723	1.86114	1.77067	1.52948	13.9537	3.80258	2.10844e-54	1.35096e-52	up	XP_028947175.1	AT1G69260.1	AFP1 | ABI five binding protein | chr1:26039314-26040570 FORWARD LENGTH=345
gene-LOC103404630	2.19949	1.70213	2.07791	84.3912	95.2749	38.1523	0.0274519	-5.18695	2.46977e-54	1.57894e-52	down	XP_008341776.1	AT5G46290.1	KASI, KAS1 | 3-ketoacyl-acyl carrier protein synthase I | chr5:18774439-18776629 REVERSE LENGTH=473
gene-LOC103416927	0.612997	0.423873	0.934992	37.5689	36.5821	19.1065	0.0211443	-5.56359	2.89691e-54	1.8479e-52	down	XP_028951938.1	AT1G73050.1	| Glucose-methanol-choline (GMC) oxidoreductase family protein | chr1:27476565-27478534 REVERSE LENGTH=552
gene-LOC103403473	1814.08	1567.85	1161.22	39.5084	72.8855	74.3571	24.3273	4.60451	2.93553e-54	1.86837e-52	up	XP_008340543.1	AT2G37870.1	| Bifunctional inhibitor/lipid-transfer protein/seed storage 2S albumin superfamily protein | chr2:15859280-15859723 FORWARD LENGTH=115
gene-LOC103404080	0.0001	0.0001	0.023495	8.43204	11.1796	4.44109	0.000985129	-9.9874	3.73069e-54	2.36919e-52	down	XP_028951537.1	AT2G07050.1	CAS1 | cycloartenol synthase 1 | chr2:2924629-2930295 FORWARD LENGTH=759
gene-LOC103451771	13.5721	13.9285	15.0984	0.800775	1.0412	0.704766	16.7268	4.06409	3.88033e-54	2.45877e-52	up	XP_008389420.1	AT1G26610.1	| C2H2-like zinc finger protein | chr1:9193735-9195102 FORWARD LENGTH=455
gene-LOC103415087	0.880632	0.685238	0.638302	29.5479	39.7886	17.8423	0.0252833	-5.30567	3.9153e-54	2.47546e-52	down	XP_008351667.2	AT5G17230.2	PSY | PHYTOENE SYNTHASE | chr5:5659839-5662087 REVERSE LENGTH=422
gene-LOC103425929	0.819307	1.53074	1.05083	336.406	124.319	555.534	0.00334647	-8.22314	9.86325e-54	6.22232e-52	down	XP_008362250.2	AT5G01320.1	| Thiamine pyrophosphate dependent pyruvate decarboxylase family protein | chr5:129484-131625 REVERSE LENGTH=603
gene-LOC103438050	0.474861	0.74244	1.06478	33.3828	36.808	21.1149	0.0249938	-5.32228	1.07567e-53	6.75618e-52	down	XP_008374808.2	AT1G68040.1	| S-adenosyl-L-methionine-dependent methyltransferases superfamily protein | chr1:25502876-25505224 FORWARD LENGTH=363
gene-LOC103424508	241.156	322.151	251.193	27.7769	29.5326	24.6949	9.9324	3.31214	1.09396e-53	6.85604e-52	up	XP_008360810.2	AT4G22220.1	ISU1, ATISU1 | SufE/NifU family protein | chr4:11759444-11760881 REVERSE LENGTH=167
gene-LOC103400183	10.9782	10.4403	10.587	212.154	122.447	263.748	0.0534897	-4.22459	1.25704e-53	7.86089e-52	down	XP_028951115.1	AT4G26270.1	PFK3 | phosphofructokinase 3 | chr4:13301094-13304030 REVERSE LENGTH=489
gene-LOC103413666	0.133456	0.038857	0.102678	13.337	19.0273	7.86394	0.00683577	-7.19268	1.79669e-53	1.12111e-51	down	XP_028962182.1	AT4G21410.1	CRK29 | cysteine-rich RLK (RECEPTOR-like protein kinase) 29 | chr4:11402463-11405025 REVERSE LENGTH=679
gene-LOC103409925	4.81051	4.64271	5.76592	69.9303	84.1552	51.1583	0.0741515	-3.75338	2.84946e-53	1.77416e-51	down	XP_017191849.2	AT3G09270.1	ATGSTU8, GSTU8 | glutathione S-transferase TAU 8 | chr3:2848407-2849226 REVERSE LENGTH=224
gene-LOC114823951	12.7253	6.55998	7.03705	366.841	345.391	198.402	0.0289055	-5.11251	3.16191e-53	1.96443e-51	down	XP_028955763.1	AT3G44260.1	| Polynucleotidyl transferase, ribonuclease H-like superfamily protein | chr3:15952213-15953055 REVERSE LENGTH=280
gene-LOC103444195	0.357891	0.080706	0.485826	49.3597	44.4787	105.481	0.0046379	-7.75231	4.8668e-53	3.0171e-51	down	XP_008381340.1	AT1G74670.1	| Gibberellin-regulated family protein | chr1:28053378-28053893 FORWARD LENGTH=101
gene-LOC114820509	251.113	473.324	259.487	4.22357	3.72489	8.49316	59.8435	5.90312	5.04232e-53	3.11916e-51	up	XP_028947168.1	AT3G22840.1	ELIP1, ELIP | Chlorophyll A-B binding family protein | chr3:8084628-8085445 REVERSE LENGTH=195
gene-LOC103449496	1.05005	1.06746	1.79929	38.3058	37.1675	24.472	0.0391894	-4.67339	5.23325e-53	3.23029e-51	down	XP_008387042.2	AT2G36090.1	| F-box family protein | chr2:15158631-15159584 FORWARD LENGTH=317
gene-LOC103434477	0.223269	0.261621	0.257403	13.1122	19.5363	8.4864	0.0180453	-5.79223	5.92324e-53	3.64833e-51	down	XP_008371058.2	AT3G21630.1	CERK1, LYSM RLK1 | chitin elicitor receptor kinase 1 | chr3:7615543-7618530 REVERSE LENGTH=617
gene-LOC114822985	0.017567	0.021566	0.13899	27.9666	23.654	12.4515	0.00278004	-8.49068	6.16913e-53	3.79163e-51	down	XP_028954068.1	AT5G44400.1	| FAD-binding Berberine family protein | chr5:17886365-17888071 REVERSE LENGTH=537
gene-LOC103418415	0.0001	0.283528	0.114067	142.522	173.654	49.2664	0.00108826	-9.84377	6.46481e-53	3.96485e-51	down	XP_008354767.2	AT3G17675.1	| Cupredoxin superfamily protein | chr3:6042244-6042781 REVERSE LENGTH=106
gene-LOC103431394	71.3961	61.7533	54.082	6.25871	4.25134	5.58427	11.6334	3.5402	7.15037e-53	4.37594e-51	up	XP_008367768.1	AT2G12400.1	| unknown protein; FUNCTIONS IN: molecular_function unknown; INVOLVED IN: biological_process unknown; LOCATED IN: endomembrane system; EXPRESSED IN: 25 plant structures; EXPRESSED DURING: 13 growth stages; BEST Arabidopsis thaliana protein match is: unknown protein (TAIR:AT2G25270.1); Has 177 Blast hits to 172 proteins in 23 species: Archae - 0; Bacteria - 2; Metazoa - 3; Fungi - 0; Plants - 164;…
gene-LOC103400280	0.157168	0.117716	0.151095	26.4664	23.6675	88.4731	0.00307329	-8.346	8.99949e-53	5.49583e-51	down	XP_008337154.2	AT1G72910.1	| Toll-Interleukin-Resistance (TIR) domain-containing protein | chr1:27435634-27436887 FORWARD LENGTH=380
gene-LOC103454194	20.3502	14.2425	19.4323	0.0001	0.106983	0.102474	257.806	8.01014	1.15724e-52	7.03705e-51	up	XP_008392009.2	AT5G06530.1	| ABC-2 type transporter family protein | chr5:1990060-1994605 REVERSE LENGTH=751
gene-LOC103445174	16.3282	16.3067	18.8637	190.99	142.241	243.217	0.0893379	-3.48458	1.20887e-52	7.33544e-51	down	XP_008382382.1	AT1G58440.1	XF1, SQE1 | FAD/NAD(P)-binding oxidoreductase family protein | chr1:21714094-21717246 REVERSE LENGTH=531
gene-LOC103428499	1.54396	0.969331	1.23826	35.6899	38.1801	74.8213	0.0252304	-5.30869	1.2709e-52	7.69554e-51	down	XP_008364822.1	AT5G62350.1	| Plant invertase/pectin methylesterase inhibitor superfamily protein | chr5:25037504-25038112 FORWARD LENGTH=202
gene-LOC103455601	0.0001	0.047334	0.0001	12.3748	17.2283	6.7442	0.00130778	-9.57867	1.28082e-52	7.73921e-51	down	XP_028948150.1	AT5G49720.1	ATGH9A1, TSD1, DEC, KOR, RSW2, IRX2, KOR1, GH9A1 | glycosyl hydrolase 9A1 | chr5:20197765-20200168 REVERSE LENGTH=621
gene-LOC103423973	2.24694	1.47913	3.27122	39.3506	40.8032	41.556	0.0574916	-4.1205	1.56856e-52	9.4579e-51	down	XP_008360269.2	AT5G22740.1	ATCSLA02, CSLA02, ATCSLA2, CSLA2 | cellulose synthase-like A02 | chr5:7555379-7559866 REVERSE LENGTH=534
gene-LOC103444435	0.0459458	0.096668	0.131305	17.1236	11.68	7.64504	0.00751519	-7.05597	3.91937e-52	2.35335e-50	down	XP_008381585.2	AT5G44640.1	BGLU13 | beta glucosidase 13 | chr5:18011146-18012669 FORWARD LENGTH=507
gene-LOC108173713	0.42187	0.793154	0.770668	16.7274	20.0798	15.7933	0.0377505	-4.72736	4.45914e-52	2.67184e-50	down	XP_017188769.1	AT5G52830.1	WRKY27, ATWRKY27 | WRKY DNA-binding protein 27 | chr5:21410996-21412218 FORWARD LENGTH=348
gene-LOC103423125	35.5896	44.2166	39.7372	1.58421	0.81216	1.06876	34.4989	5.10848	4.88656e-52	2.92183e-50	up	XP_008359418.2	AT1G02816.1	| Protein of unknown function, DUF538 | chr1:621637-622137 FORWARD LENGTH=166
gene-LOC103406025	1.3841	1.39613	2.35252	33.119	33.2387	24.4709	0.0565103	-4.14534	5.02829e-52	3.00032e-50	down	XP_017179581.2	AT5G16340.1	| AMP-dependent synthetase and ligase family protein | chr5:5349255-5350907 REVERSE LENGTH=550
gene-LOC103456320	2.99583	4.12351	4.60539	91.5155	71.687	159.251	0.0363611	-4.78146	5.33163e-52	3.17439e-50	down	XP_017178820.2	AT3G59900.1	ARGOS | auxin-regulated gene involved in organ size | chr3:22130041-22130433 FORWARD LENGTH=130
gene-LOC103409407	0.106476	0.137066	0.08249	10.2296	10.3262	25.5582	0.00707013	-7.14405	5.34218e-52	3.17439e-50	down	XP_008373395.2	AT4G26830.1	| O-Glycosyl hydrolases family 17 protein | chr4:13494726-13496487 REVERSE LENGTH=455
gene-LOC103432338	13.7942	20.6113	17.2352	0.451815	0.677696	0.874416	25.7697	4.68761	5.77916e-52	3.42693e-50	up	XP_028953165.1	AT5G17300.1	RVE1 | Homeodomain-like superfamily protein | chr5:5690435-5692435 REVERSE LENGTH=387
gene-LOC103410600	0.052033	0.047816	0.0001	18.337	22.1625	7.726	0.00207253	-8.91439	5.97508e-52	3.53579e-50	down	XP_008347509.2	AT5G03470.1	ATB' ALPHA | Protein phosphatase 2A regulatory B subunit family protein | chr5:866795-868872 FORWARD LENGTH=495
gene-LOC103447291	2.19439	0.818114	1.52781	53.8744	44.0938	70.8014	0.0269025	-5.21612	6.64277e-52	3.9228e-50	down	XP_008384707.2	AT2G30210.1	LAC3 | laccase 3 | chr2:12887735-12889827 REVERSE LENGTH=570
gene-LOC114826484	12.3751	8.38856	12.3391	114.006	139.165	188.2	0.0749999	-3.73697	7.47728e-52	4.40652e-50	down	XP_028962643.1	AT4G29190.1	| Zinc finger C-x8-C-x5-C-x3-H type family protein | chr4:14392233-14393303 REVERSE LENGTH=356
gene-LOC114821983	1.86314	1.75302	2.6105	35.6305	43.7056	26.4504	0.0588607	-4.08655	8.24435e-52	4.84859e-50	down	XP_028951554.1	AT1G76360.1	| Protein kinase superfamily protein | chr1:28643242-28646483 REVERSE LENGTH=484
gene-LOC103438185	0.058863	0.051717	0.0001	19.0624	19.5239	7.44529	0.00240444	-8.70009	8.62531e-52	5.06224e-50	down	XP_017188215.2	AT2G26570.1	WEB1 | Plant protein of unknown function (DUF827) | chr2:11299565-11302076 FORWARD LENGTH=807
gene-LOC103455143	0.04763	0.024454	0.052674	13.4072	13.9849	5.73045	0.00376656	-8.05254	9.13294e-52	5.34922e-50	down	XP_008392964.2	AT1G14920.1	GAI, RGA2 | GRAS family transcription factor family protein | chr1:5149414-5151015 FORWARD LENGTH=533
gene-LOC103425051	0.604568	0.311017	0.685089	42.5046	36.1617	33.9105	0.0142185	-6.13609	1.12186e-51	6.55737e-50	down	XP_008361352.2	AT1G76070.1	| unknown protein; FUNCTIONS IN: molecular_function unknown; INVOLVED IN: biological_process unknown; LOCATED IN: plasma membrane; EXPRESSED IN: 8 plant structures; EXPRESSED DURING: LP.04 four leaves visible, 4 anthesis, petal differentiation and expansion stage; BEST Arabidopsis thaliana protein match is: unknown protein (TAIR:AT1G20310.1); Has 66 Blast hits to 66 proteins in 15 species: Archae…
gene-LOC103445247	1.51122	1.55139	2.48037	95.2209	39.4515	83.6244	0.0253919	-5.29949	1.42561e-51	8.31587e-50	down	XP_008382465.2	AT1G47670.1	| Transmembrane amino acid transporter family protein | chr1:17536834-17539486 REVERSE LENGTH=519
gene-LOC103440558	83.9327	70.4432	54.508	4.88107	5.3918	4.09443	14.5388	3.86184	1.49695e-51	8.71427e-50	up	XP_008377479.1	AT5G52190.1	| Sugar isomerase (SIS) family protein | chr5:21201817-21202443 REVERSE LENGTH=208
gene-LOC103449804	59.3443	47.919	65.9625	430.199	454.81	436.145	0.131117	-2.93107	1.64187e-51	9.53848e-50	down	XP_028965432.1	AT2G16060.1	GLB1, AHB1, ARATH GLB1, NSHB1, ATGLB1, HB1 | hemoglobin 1 | chr2:6982782-6983522 REVERSE LENGTH=160
gene-LOC114825244	0.808428	0.49376	0.659311	37.1963	37.1115	17.2809	0.0214164	-5.54514	2.34916e-51	1.36199e-49	down	XP_028959497.1	AT5G24530.1	DMR6 | 2-oxoglutarate (2OG) and Fe(II)-dependent oxygenase superfamily protein | chr5:8378964-8383154 FORWARD LENGTH=341
gene-LOC103416201	1.75196	2.14718	2.47925	32.6754	21.2599	27.3349	0.0784838	-3.67146	2.54897e-51	1.47188e-49	down	XP_008352687.2	AT5G10530.1	| Concanavalin A-like lectin protein kinase family protein | chr5:3324978-3326933 REVERSE LENGTH=651
gene-LOC103402791	0.367412	0.506962	0.66803	22.7344	27.1961	13.3873	0.0243597	-5.35936	3.0469e-51	1.75586e-49	down	XP_017178985.2	AT2G26710.1	BAS1, CYP734A1, CYP72B1 | Cytochrome P450 superfamily protein | chr2:11380700-11383413 FORWARD LENGTH=520
gene-LOC103408139	0.114104	0.079667	0.144949	18.9888	25.6179	10.1876	0.00618167	-7.33779	3.75274e-51	2.15828e-49	down	XP_008345227.2	AT1G02570.1	| unknown protein; BEST Arabidopsis thaliana protein match is: unknown protein (TAIR:AT1G02575.1); Has 108 Blast hits to 55 proteins in 6 species: Archae - 0; Bacteria - 0; Metazoa - 0; Fungi - 0; Plants - 108; Viruses - 0; Other Eukaryotes - 0 (source: NCBI BLink). | chr1:541380-542216 FORWARD LENGTH=278
gene-LOC103447128	69.69	81.28	70.5595	9.8005	8.18548	9.21661	8.14369	3.02568	4.17088e-51	2.39395e-49	up	XP_008384526.2	AT2G42280.1	| basic helix-loop-helix (bHLH) DNA-binding superfamily protein | chr2:17611428-17613163 REVERSE LENGTH=359
gene-LOC103438051	0.586374	0.660121	0.928005	24.6052	30.3951	14.6169	0.0312351	-5.00069	4.21657e-51	2.41533e-49	down	XP_008374809.1	AT1G15125.1	| S-adenosyl-L-methionine-dependent methyltransferases superfamily protein | chr1:5204625-5205912 FORWARD LENGTH=351
gene-LOC103402030	0.169093	0.264778	0.493013	56.646	34.1017	118.551	0.00442852	-7.81896	4.4459e-51	2.54161e-49	down	XP_008339002.1	AT5G65640.1	bHLH093 | beta HLH protein 93 | chr5:26237137-26238904 FORWARD LENGTH=351
gene-LOC103449307	7.89931	12.2216	8.08437	101.045	147.298	116.267	0.0773575	-3.69232	4.57652e-51	2.61108e-49	down	XP_028946095.1	AT5G18170.1	GDH1 | glutamate dehydrogenase 1 | chr5:6006172-6008248 FORWARD LENGTH=411
gene-LOC103436415	1.99662	1.70105	1.85259	36.8545	39.8848	21.9325	0.0562498	-4.15201	5.21709e-51	2.97063e-49	down	XP_028952363.1	AT1G06620.1	| 2-oxoglutarate (2OG) and Fe(II)-dependent oxygenase superfamily protein | chr1:2025618-2027094 FORWARD LENGTH=365
gene-LOC103426586	0.391698	0.337001	0.248988	15.4997	16.3881	18.3234	0.0194715	-5.68249	5.60536e-51	3.18538e-49	down	XP_008362898.2	AT5G20230.1	ATBCB, BCB, SAG14 | blue-copper-binding protein | chr5:6826626-6827408 FORWARD LENGTH=196
gene-LOC103445775	5.21171	5.81783	4.32402	67.3239	77.4535	47.6604	0.0797845	-3.64775	6.2813e-51	3.56243e-49	down	XP_008383035.1	AT1G24430.1	| HXXXD-type acyl-transferase family protein | chr1:8658190-8659497 REVERSE LENGTH=435
gene-LOC103437261	29.4475	41.0706	34.6296	1.31819	1.65337	1.48514	23.5932	4.5603	6.6943e-51	3.78916e-49	up	XP_008373956.1	AT1G52565.1	| unknown protein; FUNCTIONS IN: molecular_function unknown; INVOLVED IN: biological_process unknown; LOCATED IN: endomembrane system; BEST Arabidopsis thaliana protein match is: unknown protein (TAIR:AT3G15760.1); Has 35333 Blast hits to 34131 proteins in 2444 species: Archae - 798; Bacteria - 22429; Metazoa - 974; Fungi - 991; Plants - 531; Viruses - 0; Other Eukaryotes - 9610 (source: NCBI BLi…
gene-LOC103430096	0.131351	0.058291	0.0001	22.1963	27.6212	12.9863	0.00302118	-8.37067	7.2048e-51	4.07007e-49	down	XP_008366449.2	AT1G68400.1	| leucine-rich repeat transmembrane protein kinase family protein | chr1:25646401-25648916 REVERSE LENGTH=670
gene-LOC103454972	55.4723	59.0083	57.6992	6.70969	7.37284	5.59922	8.74819	3.12899	7.80225e-51	4.3989e-49	up	XP_008392784.2	AT1G67340.1	| HCP-like superfamily protein with MYND-type zinc finger | chr1:25230323-25231622 FORWARD LENGTH=379
gene-LOC103436199	51.7661	62.8857	43.87	0.083868	0.538197	0.645598	125.05	6.96637	7.97671e-51	4.48843e-49	up	XP_008372849.2	AT2G23240.1	| Plant EC metallothionein-like protein, family 15 | chr2:9895995-9896325 REVERSE LENGTH=85
gene-LOC103405714	0.0001	0.0001	0.035568	8.86496	14.5385	6.67337	0.00118922	-9.71577	9.58329e-51	5.38186e-49	down	XP_008342965.1	AT4G25420.1	GA5, GA20OX1, AT2301, ATGA20OX1 | 2-oxoglutarate (2OG) and Fe(II)-dependent oxygenase superfamily protein | chr4:12990982-12992409 REVERSE LENGTH=377
gene-LOC103400049	19.3935	19.5799	22.6913	153.92	148.219	201.243	0.122501	-3.02914	9.71595e-51	5.44569e-49	down	XP_028949985.1	AT5G11090.1	| serine-rich protein-related | chr5:3524796-3525449 FORWARD LENGTH=217
gene-LOC103426334	198.72	206.98	188.619	20.9281	12.4737	18.4261	11.4672	3.51944	1.07605e-50	6.01936e-49	up	XP_008362651.2	AT2G46680.1	ATHB-7, ATHB7, HB-7 | homeobox 7 | chr2:19165777-19166773 REVERSE LENGTH=258
gene-LOC103453905	26.4847	22.4648	23.2279	201.007	196.755	294.779	0.104221	-3.26228	1.15296e-50	6.43701e-49	down	XP_008391720.1	AT5G39890.1	| Protein of unknown function (DUF1637) | chr5:15974543-15976013 FORWARD LENGTH=276
gene-LOC103426043	0.053067	0.02848	0.277943	62.0697	69.4819	32.0628	0.00219718	-8.83013	1.54921e-50	8.63247e-49	down	XP_008362352.2	AT1G22380.1	AtUGT85A3, UGT85A3 | UDP-glucosyl transferase 85A3 | chr1:7900522-7902332 REVERSE LENGTH=488
gene-LOC103411142	6.80668	6.87256	7.54413	106.243	138.29	69.2335	0.0676406	-3.88597	1.87411e-50	1.04226e-48	down	XP_008348010.2	AT5G40610.1	| NAD-dependent glycerol-3-phosphate dehydrogenase family protein | chr5:16265071-16267258 REVERSE LENGTH=400
gene-LOC103442872	0.061029	0.063844	0.0001	17.6403	22.999	8.65174	0.00253541	-8.62356	2.26427e-50	1.2568e-48	down	XP_028960747.1	AT1G21850.1	sks8 | SKU5 similar 8 | chr1:7667803-7670530 REVERSE LENGTH=551
gene-LOC103420583	4.74585	2.164	3.57577	94.3081	83.4257	60.2804	0.0440546	-4.50456	3.1693e-50	1.75574e-48	down	XP_008356868.1	AT3G46620.1	| zinc finger (C3HC4-type RING finger) family protein | chr3:17178837-17180024 REVERSE LENGTH=395
gene-LOC103452551	185.646	143.627	177.006	17.6857	13.4734	20.005	9.8952	3.30673	3.79864e-50	2.10032e-48	up	XP_008390270.1	AT1G64660.1	ATMGL, MGL | methionine gamma-lyase | chr1:24028977-24030537 FORWARD LENGTH=441
gene-LOC103437518	221.99	223.362	208.564	10.3795	3.89094	5.38604	33.2672	5.05603	4.65134e-50	2.56684e-48	up	XP_008374219.1	AT4G24960.1	ATHVA22D, HVA22D | HVA22 homologue D | chr4:12828060-12828982 FORWARD LENGTH=135
gene-LOC103416420	0.277046	0.209415	0.353003	15.5919	18.8294	9.07361	0.0193003	-5.69524	4.76384e-50	2.62387e-48	down	XP_028946716.1	AT2G26710.1	BAS1, CYP734A1, CYP72B1 | Cytochrome P450 superfamily protein | chr2:11380700-11383413 FORWARD LENGTH=520
gene-LOC103438143	1.49265	1.90078	1.32138	76.0975	61.146	29.1884	0.0283288	-5.14159	5.42185e-50	2.98056e-48	down	XP_028958803.1	AT1G56130.1	| Leucine-rich repeat transmembrane protein kinase | chr1:20994931-21000887 REVERSE LENGTH=1032
gene-LOC103402611	0.169727	0.066104	0.067497	9.16509	8.55864	7.85152	0.0118602	-6.39773	5.6886e-50	3.12121e-48	down	XP_008339573.1	AT1G23010.1	LPR1 | Cupredoxin superfamily protein | chr1:8147353-8149580 FORWARD LENGTH=581
gene-LOC103444294	0.397772	0.586911	0.648163	12.5265	9.4245	16.5764	0.0423814	-4.56042	6.80849e-50	3.72853e-48	down	XP_008381453.2	AT3G62270.1	| HCO3- transporter family | chr3:23042528-23045633 REVERSE LENGTH=703
gene-LOC108173811	940.984	717.403	562.093	54.9811	69.5893	63.4874	11.8074	3.56162	1.21918e-49	6.66385e-48	up	XP_028953983.1	AT1G75750.2	GASA1 | GAST1 protein homolog 1 | chr1:28441813-28442284 REVERSE LENGTH=97
gene-LOC103452177	10.4181	10.0157	9.68626	98.402	92.6848	67.883	0.116307	-3.10398	1.27585e-49	6.96033e-48	down	XP_008389914.1	AT5G13110.1	G6PD2 | glucose-6-phosphate dehydrogenase 2 | chr5:4158952-4161640 FORWARD LENGTH=596
gene-LOC103412045	131.889	95.0165	96.6397	11.4768	9.25418	11.7547	9.95962	3.31609	1.42294e-49	7.74801e-48	up	XP_008348873.2	AT4G33625.1	| FUNCTIONS IN: molecular_function unknown; INVOLVED IN: biological_process unknown; LOCATED IN: plasma membrane, vacuole; EXPRESSED IN: cultured cell; CONTAINS InterPro DOMAIN/s: Golgi apparatus membrane protein TVP15 (InterPro:IPR013714); Has 59 Blast hits to 59 proteins in 18 species: Archae - 0; Bacteria - 0; Metazoa - 0; Fungi - 0; Plants - 50; Viruses - 0; Other Eukaryotes - 9 (source: NCBI…
gene-LOC103440736	0.08037	0.042198	0.0001	12.187	11.1476	6.77232	0.00407441	-7.93919	1.64085e-49	8.91755e-48	down	XP_008377657.3	AT1G18560.1	| BED zinc finger ;hAT family dimerisation domain | chr1:6385614-6388005 FORWARD LENGTH=690
gene-LOC114822180	0.10233	0.05368	0.0001	33.7329	33.0063	12.5709	0.00196835	-8.9888	1.86603e-49	1.01221e-47	down	XP_028952233.1	AT4G17810.1	| C2H2 and C2HC zinc fingers superfamily protein | chr4:9906918-9907532 FORWARD LENGTH=204
gene-LOC108173556	1.58421	0.763739	1.13204	41.3824	25.1507	26.8179	0.0372786	-4.74551	2.10711e-49	1.14083e-47	down	XP_028948598.1	AT5G07990.1	TT7, CYP75B1, D501 | Cytochrome P450 superfamily protein | chr5:2560437-2562859 FORWARD LENGTH=513
gene-LOC103420792	0.0001	0.0001	0.0001	8.63027	8.45084	3.18989	1.47995e-05	-16.0441	2.27252e-49	1.22806e-47	down	XP_017183698.2	AT5G53130.1	CNGC1, ATCNGC1 | cyclic nucleotide gated channel 1 | chr5:21537830-21540490 REVERSE LENGTH=716
gene-LOC103418311	53.1207	35.5436	43.6944	0.115919	0.313455	0.705091	116.671	6.8663	2.35912e-49	1.27246e-47	up	XP_008354664.1	AT4G33467.2	| unknown protein; Has 25 Blast hits to 25 proteins in 9 species: Archae - 0; Bacteria - 0; Metazoa - 0; Fungi - 0; Plants - 25; Viruses - 0; Other Eukaryotes - 0 (source: NCBI BLink). | chr4:16101691-16102084 REVERSE LENGTH=101
gene-LOC103439264	5.96522	5.07417	4.2995	50.5031	70.4904	45.7958	0.0919656	-3.44276	3.14585e-49	1.69362e-47	down	XP_028961546.1	AT4G00630.1	KEA2, ATKEA2 | K+ efflux antiporter 2 | chr4:261655-267789 REVERSE LENGTH=1174
gene-LOC103401664	32.2592	34.5911	23.4187	2.27532	1.66551	1.42831	16.8126	4.07147	4.20285e-49	2.25842e-47	up	XP_008338598.2	AT1G08440.1	| Aluminium activated malate transporter family protein | chr1:2663027-2665343 FORWARD LENGTH=501
gene-LOC103410611	1.09784	0.95685	1.539	13.7073	12.9093	15.1268	0.0860898	-3.53801	4.73026e-49	2.53707e-47	down	XP_028966120.1	AT3G14840.2	| Leucine-rich repeat transmembrane protein kinase | chr3:4988271-4993891 FORWARD LENGTH=1020
gene-LOC103452006	12.5523	19.2338	14.7282	192.904	280.933	168.086	0.0724608	-3.78666	4.80338e-49	2.57147e-47	down	XP_008389700.2	AT1G12940.1	ATNRT2.5, NRT2.5 | nitrate transporter2.5 | chr1:4416405-4418337 FORWARD LENGTH=502
gene-LOC103446294	0.039697	0.063659	0.066487	8.88895	10.333	4.89317	0.007043	-7.14959	4.82525e-49	2.57836e-47	down	XP_028966135.1	AT3G26570.2	PHT2;1, ORF02 | phosphate transporter 2;1 | chr3:9756416-9758413 FORWARD LENGTH=587
gene-LOC103417001	0.185772	0.571762	0.475812	19.0415	15.9854	15.8951	0.0242203	-5.36764	5.53487e-49	2.95203e-47	down	XP_028953751.1	AT5G39090.1	| HXXXD-type acyl-transferase family protein | chr5:15643612-15644958 FORWARD LENGTH=448
gene-LOC103447799	78.0694	87.1086	77.7029	8.10244	7.33592	10.9664	9.19837	3.20138	7.52888e-49	4.00064e-47	up	XP_008385228.2	AT5G20280.1	ATSPS1F, SPS1F | sucrose phosphate synthase 1F | chr5:6844994-6849997 REVERSE LENGTH=1043
gene-LOC103447702	307.842	392.438	520.627	4154.17	4536.88	6260.23	0.081659	-3.61424	7.73588e-49	4.10302e-47	down	XP_008385109.1	AT3G09390.1	MT2A, ATMT-K, ATMT-1 | metallothionein 2A | chr3:2889737-2890188 REVERSE LENGTH=81
gene-LOC103452965	15.6002	18.7628	16.279	0.33791	0.568292	0.424706	38.0508	5.24985	9.49907e-49	5.01961e-47	up	XP_008390710.2	AT1G52800.1	| 2-oxoglutarate (2OG) and Fe(II)-dependent oxygenase superfamily protein | chr1:19664044-19665362 FORWARD LENGTH=314
gene-LOC103403189	17.5349	18.6708	18.3674	111.454	142.285	117.854	0.146863	-2.76746	1.02682e-48	5.40608e-47	down	XP_008340244.2	AT5G13110.1	G6PD2 | glucose-6-phosphate dehydrogenase 2 | chr5:4158952-4161640 FORWARD LENGTH=596
gene-LOC103430163	223.246	178.451	214.919	27.1599	22.1509	27.6735	8.00963	3.00174	1.20161e-48	6.31475e-47	up	XP_008366518.2	AT1G17020.1	SRG1, ATSRG1 | senescence-related gene 1 | chr1:5820258-5821741 FORWARD LENGTH=358
gene-LOC103448398	2.36637	1.88561	2.74499	40.1191	28.3468	30.1358	0.0709619	-3.81681	1.23075e-48	6.45605e-47	down	XP_008385879.2	AT4G21970.1	| Protein of unknown function, DUF584 | chr4:11653633-11654106 FORWARD LENGTH=157
gene-LOC103442341	1.39893	0.892206	1.11746	29.5626	21.8809	49.4312	0.0337904	-4.88724	1.38879e-48	7.27174e-47	down	XP_008379344.1	AT1G50010.1	TUA2 | tubulin alpha-2 chain | chr1:18517737-18519729 FORWARD LENGTH=450
gene-LOC103427589	0.129716	0.0829547	0.221995	32.8486	35.6452	124.123	0.00225663	-8.79161	1.61056e-48	8.41753e-47	down	XP_028957034.1	AT2G39730.1	RCA | rubisco activase | chr2:16570951-16573345 REVERSE LENGTH=474
gene-LOC103409831	0.2311	0.145321	0.151622	26.8205	21.7986	17.0137	0.00804541	-6.95762	1.83182e-48	9.55651e-47	down	XP_008346842.2	AT5G39670.1	| Calcium-binding EF-hand family protein | chr5:15883270-15883884 FORWARD LENGTH=204
gene-LOC103442555	0.244922	0.090579	0.215458	44.7194	30.4309	103.586	0.00308252	-8.34168	2.12072e-48	1.10436e-46	down	XP_008379577.2	AT4G10270.1	| Wound-responsive family protein | chr4:6374805-6375077 FORWARD LENGTH=90
gene-LOC103400794	0.591283	0.714324	0.684284	17.3953	21.6444	12.6099	0.0385268	-4.69799	2.69843e-48	1.39757e-46	down	XP_008337686.1	AT5G56840.1	| myb-like transcription factor family protein | chr5:22980789-22982152 FORWARD LENGTH=233
gene-LOC103423563	3.67157	2.39006	3.25051	34.7633	28.3978	30.2809	0.099657	-3.32689	2.87457e-48	1.48611e-46	down	XP_008359873.1	AT3G06130.2	| Heavy metal transport/detoxification superfamily protein | chr3:1853193-1854673 REVERSE LENGTH=349
gene-LOC103444657	500.115	191.487	363.531	1.9746	0.471696	0.627388	343.28	8.42324	3.35676e-48	1.73227e-46	up	XP_008381832.1	AT2G18640.1	GGPS4 | geranylgeranyl pyrophosphate synthase 4 | chr2:8083754-8084872 REVERSE LENGTH=372
gene-LOC103419282	14.0139	10.5022	12.3946	86.763	130.642	130.414	0.10612	-3.23623	3.67964e-48	1.89548e-46	down	XP_008355619.2	AT2G37040.1	PAL1, ATPAL1 | PHE ammonia lyase 1 | chr2:15557602-15560237 REVERSE LENGTH=725
gene-LOC114826515	2.3795	1.55274	2.29134	110.492	65.2567	218.321	0.0157931	-5.98456	3.98611e-48	2.04966e-46	down	XP_028962760.1	AT4G26270.1	PFK3 | phosphofructokinase 3 | chr4:13301094-13304030 REVERSE LENGTH=489
gene-LOC103409877	3.27978	3.21514	3.06585	59.8198	47.1811	31.1636	0.0691985	-3.85312	4.24782e-48	2.17642e-46	down	XP_028959970.1	AT1G14590.1	| Nucleotide-diphospho-sugar transferase family protein | chr1:4998957-5000617 REVERSE LENGTH=386
gene-LOC103445691	0.754004	1.02946	0.53211	37.036	27.5322	71.5931	0.0170061	-5.8778	4.38891e-48	2.24469e-46	down	XP_028965090.1	AT5G65070.3	MAF4 | K-box region and MADS-box transcription factor family protein | chr5:25992310-25995930 FORWARD LENGTH=232
gene-LOC114826653	0.0001	0.068853	0.0001	11.336	8.26795	11.7243	0.00220418	-8.82554	4.82628e-48	2.46398e-46	down	XP_028963203.1	AT1G52800.1	| 2-oxoglutarate (2OG) and Fe(II)-dependent oxygenase superfamily protein | chr1:19664044-19665362 FORWARD LENGTH=314
gene-LOC103441328	0.058604	0.0001	0.0001	20.0931	24.5448	8.13636	0.00111426	-9.8097	6.05861e-48	3.08763e-46	down	XP_008378232.3	AT4G31250.1	| Leucine-rich repeat protein kinase family protein | chr4:15179201-15181751 REVERSE LENGTH=676
gene-LOC103439059	203.55	362.425	196.196	17.6446	14.9649	14.2295	16.2721	4.02433	6.077e-48	3.0915e-46	up	XP_028953481.1	AT1G14520.2	MIOX1 | myo-inositol oxygenase 1 | chr1:4968376-4969954 REVERSE LENGTH=309
gene-LOC103431479	45.5993	43.8055	44.0621	3.82357	3.29389	1.91608	14.7746	3.88505	7.78196e-48	3.95183e-46	up	XP_028950224.1	AT5G36930.2	| Disease resistance protein (TIR-NBS-LRR class) family | chr5:14567771-14571916 REVERSE LENGTH=1191
gene-LOC103400096	0.0001	0.037987	0.0001	16.1762	15.58	6.82554	0.000989771	-9.98062	8.21805e-48	4.1659e-46	down	XP_008337004.1	AT4G12070.1	| unknown protein; INVOLVED IN: biological_process unknown; LOCATED IN: plasma membrane; EXPRESSED IN: 22 plant structures; EXPRESSED DURING: 13 growth stages; Has 30201 Blast hits to 17322 proteins in 780 species: Archae - 12; Bacteria - 1396; Metazoa - 17338; Fungi - 3422; Plants - 5037; Viruses - 0; Other Eukaryotes - 2996 (source: NCBI BLink). | chr4:7231941-7234272 FORWARD LENGTH=483
gene-LOC103443818	35.8522	40.6562	47.2366	271.228	307.978	278.269	0.144313	-2.79272	1.12138e-47	5.66444e-46	down	XP_017190194.2	AT5G53460.3	GLT1 | NADH-dependent glutamate synthase 1 | chr5:21700518-21709629 FORWARD LENGTH=2208
gene-LOC103421617	0.0001	0.0001	0.0001	10.8438	13.1917	5.59196	1.01257e-05	-16.5916	1.14816e-47	5.78949e-46	down	XP_028963592.1	AT4G02010.1	| Protein kinase superfamily protein | chr4:881457-885222 FORWARD LENGTH=725
gene-LOC103454484	0.694355	0.415922	0.921136	23.1103	23.6601	14.3435	0.0332398	-4.91095	1.40345e-47	7.06434e-46	down	XP_008392293.1	AT2G41540.3	GPDHC1 | 6-phosphogluconate dehydrogenase family protein | chr2:17326801-17328654 FORWARD LENGTH=462
gene-LOC103431360	5.50694	3.11448	2.83887	88.1916	66.2334	71.9708	0.0506206	-4.30413	1.45914e-47	7.33181e-46	down	XP_008367734.1	AT2G46150.1	| Late embryogenesis abundant (LEA) hydroxyproline-rich glycoprotein family | chr2:18961424-18962089 FORWARD LENGTH=221
gene-LOC103450188	1.0928	1.22649	0.82694	28.9029	27.198	14.6859	0.0444466	-4.49178	1.80824e-47	9.07002e-46	down	XP_008387721.2	AT3G09520.1	ATEXO70H4, EXO70H4 | exocyst subunit exo70 family protein H4 | chr3:2923743-2925629 FORWARD LENGTH=628
gene-LOC103443546	6.06743	5.83968	6.71362	52.0877	43.8401	42.1287	0.134878	-2.89028	1.86957e-47	9.36125e-46	down	XP_008380642.1	AT5G13110.1	G6PD2 | glucose-6-phosphate dehydrogenase 2 | chr5:4158952-4161640 FORWARD LENGTH=596
gene-LOC114819947	0.801336	0.873622	2.55672	88.0025	114.356	77.7591	0.0151068	-6.04866	2.7504e-47	1.37477e-45	down	XP_028945528.1	AT2G38310.1	PYL4, RCAR10 | PYR1-like 4 | chr2:16050251-16050874 FORWARD LENGTH=207
gene-LOC114820670	0.590194	0.380363	0.097206	72.0895	62.1284	33.0759	0.00638256	-7.29165	2.82001e-47	1.4071e-45	down	XP_028947649.1	AT4G25570.1	ACYB-2 | Cytochrome b561/ferric reductase transmembrane protein family | chr4:13053887-13055518 REVERSE LENGTH=239
gene-LOC103447514	7.35438	6.53777	7.02333	95.6325	76.0183	54.382	0.092533	-3.43389	3.45317e-47	1.72004e-45	down	XP_008384934.2	AT5G59550.1	| zinc finger (C3HC4-type RING finger) family protein | chr5:23998422-23999645 REVERSE LENGTH=407
gene-LOC103449972	6.17227	3.59374	5.01682	46.69	49.7034	51.5414	0.0999281	-3.32297	4.17688e-47	2.07691e-45	down	XP_028946578.1	AT3G53140.1	| O-methyltransferase family protein | chr3:19695692-19697355 FORWARD LENGTH=359
gene-LOC103437543	261.872	244.145	212.932	33.442	26.2722	32.3208	7.81168	2.96563	4.57543e-47	2.26721e-45	up	XP_008374247.1	AT3G48530.1	KING1 | SNF1-related protein kinase regulatory subunit gamma 1 | chr3:17987559-17989592 FORWARD LENGTH=424
gene-LOC103442424	20.5636	13.471	20.7836	217.776	234.354	156.289	0.0900996	-3.47234	4.81807e-47	2.38332e-45	down	XP_008379433.1	AT5G10770.1	| Eukaryotic aspartyl protease family protein | chr5:3403331-3405331 REVERSE LENGTH=474
gene-LOC103405684	0.659038	0.442803	0.15678	31.2562	37.2076	22.6857	0.0138083	-6.17832	5.95962e-47	2.94292e-45	down	XP_008342936.2	AT3G02570.1	MEE31, PMI1 | Mannose-6-phosphate isomerase, type I | chr3:543463-545478 REVERSE LENGTH=432
gene-LOC103435566	0.180773	0.0001	0.145122	24.1626	17.6652	17.6507	0.00548089	-7.51138	8.2048e-47	4.04464e-45	down	XP_008372178.3	AT3G26040.1	| HXXXD-type acyl-transferase family protein | chr3:9519741-9521069 FORWARD LENGTH=442
gene-LOC114819971	17.6753	17.5236	16.912	167.729	169.494	301.6	0.0815733	-3.61576	8.53424e-47	4.19981e-45	down	XP_028945604.1	AT5G26710.1	| Glutamyl/glutaminyl-tRNA synthetase, class Ic | chr5:9305673-9308247 FORWARD LENGTH=719
gene-LOC103419438	21.5917	20.6072	23.0873	260.253	178.966	354.293	0.0822751	-3.6034	8.88242e-47	4.36039e-45	down	XP_008355763.2	AT5G27760.1	| Hypoxia-responsive family protein | chr5:9830396-9831559 FORWARD LENGTH=96
gene-LOC103409175	36.5386	41.1973	47.6239	5.43169	5.21558	5.71474	7.66164	2.93765	8.89099e-47	4.36039e-45	up	XP_008346205.2	AT3G07130.1	ATPAP15, PAP15 | purple acid phosphatase 15 | chr3:2255763-2257981 REVERSE LENGTH=532
gene-LOC103416305	0.400425	0.440402	0.267623	29.7451	19.3397	10.2293	0.0186878	-5.74176	1.69133e-46	8.26644e-45	down	XP_028950350.1	AT5G47850.1	CCR4 | CRINKLY4 related 4 | chr5:19378803-19381058 REVERSE LENGTH=751
gene-LOC103445268	0.0001	0.0001	0.0001	8.43649	11.521	4.52677	1.22528e-05	-16.3165	1.71331e-46	8.35962e-45	down	XP_028962636.1	AT5G52790.1	| CBS domain-containing protein with a domain of unknown function (DUF21) | chr5:21391740-21394327 REVERSE LENGTH=500
gene-LOC103451599	1.41967	1.3156	1.83144	24.38	15.5271	19.6949	0.07662	-3.70614	1.88301e-46	9.17201e-45	down	XP_008389233.3	AT1G71110.1	| unknown protein; FUNCTIONS IN: molecular_function unknown; INVOLVED IN: biological_process unknown; LOCATED IN: endomembrane system; BEST Arabidopsis thaliana protein match is: unknown protein (TAIR:AT2G12400.1); Has 173 Blast hits to 169 proteins in 21 species: Archae - 0; Bacteria - 0; Metazoa - 3; Fungi - 0; Plants - 165; Viruses - 0; Other Eukaryotes - 5 (source: NCBI BLink). | chr1:2681824…
gene-LOC103424684	0.029374	0.103581	0.064757	13.8177	10.4473	6.16939	0.00649634	-7.26616	1.93808e-46	9.42422e-45	down	XP_008361001.1	AT1G15960.1	NRAMP6, ATNRAMP6 | NRAMP metal ion transporter 6 | chr1:5482202-5485066 REVERSE LENGTH=527
gene-LOC103416713	52.7997	36.3144	45.6118	2.67561	2.02631	3.70259	16.0302	4.00272	2.0447e-46	9.92579e-45	up	XP_008353161.2	AT1G47980.1	| unknown protein; FUNCTIONS IN: molecular_function unknown; INVOLVED IN: biological_process unknown; LOCATED IN: endomembrane system; EXPRESSED IN: 6 plant structures; EXPRESSED DURING: 4 anthesis, F mature embryo stage, petal differentiation and expansion stage, E expanded cotyledon stage; BEST Arabidopsis thaliana protein match is: unknown protein (TAIR:AT3G62730.1); Has 169 Blast hits to 169 …
gene-LOC103403335	0.272214	0.19714	0.2651	9.04386	7.49836	4.72485	0.0345348	-4.85581	2.07735e-46	1.00673e-44	down	XP_008340369.2	AT3G28345.1	| ABC transporter family protein | chr3:10593921-10598775 REVERSE LENGTH=1240
gene-LOC103451764	193.338	212.674	177.012	20.4017	27.3788	25.6335	7.94159	2.98943	2.21501e-46	1.07162e-44	up	XP_008389412.2	AT1G18650.1	PDCB3 | plasmodesmata callose-binding protein 3 | chr1:6419036-6420413 REVERSE LENGTH=184
gene-LOC103437694	0.136308	0.053624	0.281722	11.6243	11.6213	18.683	0.011249	-6.47406	2.2539e-46	1.0886e-44	down	XP_008374406.2	AT5G50150.1	| Protein of Unknown Function (DUF239) | chr5:20402444-20406375 REVERSE LENGTH=420
gene-LOC103414255	1.19468	0.791754	1.1482	17.0353	14.4818	19.3834	0.0615836	-4.02131	2.31563e-46	1.11653e-44	down	XP_008350873.1	AT1G13250.1	GATL3 | galacturonosyltransferase-like 3 | chr1:4528965-4530002 REVERSE LENGTH=345
gene-LOC103436142	0.330906	0.286346	0.21427	11.2459	16.4095	7.54252	0.0236242	-5.40359	2.3624e-46	1.13717e-44	down	XP_008372790.2	AT1G19940.1	AtGH9B5, GH9B5 | glycosyl hydrolase 9B5 | chr1:6918323-6920268 REVERSE LENGTH=515
gene-LOC103450502	53.3236	43.9847	63.4531	1.80218	1.96466	3.45603	22.2573	4.47621	2.86752e-46	1.378e-44	up	XP_008388088.2	AT3G53980.2	| Bifunctional inhibitor/lipid-transfer protein/seed storage 2S albumin superfamily protein | chr3:19987760-19988203 REVERSE LENGTH=114
gene-LOC103444580	133.384	124.337	111.385	11.5195	15.6173	16.6543	8.42879	3.07532	2.9586e-46	1.41938e-44	up	XP_008381753.1	AT1G68050.1	ADO3, FKF1 | flavin-binding, kelch repeat, f box 1 | chr1:25508737-25510697 FORWARD LENGTH=619
gene-LOC103450251	6.63676	6.50373	9.48634	58.4237	84.343	76.4458	0.103219	-3.27622	3.02794e-46	1.45022e-44	down	XP_008387794.2	AT3G21420.1	| 2-oxoglutarate (2OG) and Fe(II)-dependent oxygenase superfamily protein | chr3:7541579-7543221 FORWARD LENGTH=364
gene-LOC103439587	0.861965	0.927463	1.1736	24.7065	16.5763	17.0938	0.0507572	-4.30024	3.05509e-46	1.46078e-44	down	XP_008376369.1	AT4G17500.1	ATERF-1, ERF-1 | ethylene responsive element binding factor 1 | chr4:9759405-9760211 FORWARD LENGTH=268
gene-LOC114824108	0.082901	0.073919	0.449253	80.1581	135.373	59.2758	0.00220545	-8.82471	3.39206e-46	1.6192e-44	down	XP_028956342.1	AT2G42850.1	CYP718 | cytochrome P450, family 718 | chr2:17831662-17833309 FORWARD LENGTH=485
gene-LOC103424974	26.2259	25.1939	27.8059	3.05652	1.93378	2.3182	10.8402	3.43832	5.36982e-46	2.55902e-44	up	XP_008361285.2	AT3G18830.1	ATPLT5, PMT5, ATPMT5 | polyol/monosaccharide transporter 5 | chr3:6489000-6491209 REVERSE LENGTH=539
gene-LOC103409853	0.325407	0.288797	0.199044	11.6662	8.40152	9.31114	0.0276814	-5.17494	5.60026e-46	2.6644e-44	down	XP_028947915.1	AT1G15125.1	| S-adenosyl-L-methionine-dependent methyltransferases superfamily protein | chr1:5204625-5205912 FORWARD LENGTH=351
gene-LOC103450339	3.46974	4.16483	3.73933	43.9993	47.3201	28.2576	0.0951177	-3.39414	5.73659e-46	2.72023e-44	down	XP_008387894.2	AT4G38470.1	| ACT-like protein tyrosine kinase family protein | chr4:17999432-18003551 FORWARD LENGTH=575
gene-LOC103439627	0.423384	0.509221	0.518659	21.7676	16.9983	9.8684	0.0298403	-5.06659	7.99632e-46	3.7855e-44	down	XP_028961916.1	AT5G51400.1	| PLAC8 family protein | chr5:20878784-20880036 REVERSE LENGTH=241
gene-LOC103423140	0.0001	0.0001	0.0001	5.6913	4.2868	2.34386	2.43468e-05	-15.3259	8.01878e-46	3.78986e-44	down	XP_008359431.2	AT2G29110.1	ATGLR2.8, GLR2.8 | glutamate receptor 2.8 | chr2:12506880-12510552 REVERSE LENGTH=947
gene-LOC103417839	1.80173	1.52798	2.04167	22.7852	20.2787	16.8436	0.0896613	-3.47937	8.43835e-46	3.98159e-44	down	XP_017182931.1	AT4G23030.1	| MATE efflux family protein | chr4:12072857-12074365 FORWARD LENGTH=502
gene-LOC103424214	88.2638	74.1044	98.2575	11.5353	12.0883	12.7213	7.17091	2.84216	1.01536e-45	4.78304e-44	up	XP_028949037.1	AT1G08570.1	ACHT4 | atypical CYS HIS rich thioredoxin 4 | chr1:2713059-2714312 FORWARD LENGTH=275
gene-LOC103448914	61.0318	48.2684	58.6158	7.34877	4.79965	5.90808	9.29948	3.21715	1.07489e-45	5.05515e-44	up	XP_008386395.2	AT1G53590.1	NTMC2TYPE6.1, NTMC2T6.1 | Calcium-dependent lipid-binding (CaLB domain) family protein | chr1:19996556-20000127 FORWARD LENGTH=751
gene-LOC114821782	1.66267	1.34783	5.44787	482.532	386.652	803.545	0.00505663	-7.62761	1.1517e-45	5.40751e-44	down	XP_028950961.1	AT5G25940.1	| early nodulin-related | chr5:9054252-9055151 REVERSE LENGTH=115
gene-LOC103405968	0.223815	0.144295	0.335211	12.8641	12.69	5.93867	0.0223328	-5.48469	1.4623e-45	6.85461e-44	down	XP_017179337.1	AT1G02520.1	PGP11 | P-glycoprotein 11 | chr1:524134-528745 FORWARD LENGTH=1278
gene-LOC103420289	1.2636	1.60761	1.50316	19.7696	23.369	14.7326	0.0755878	-3.7257	1.49106e-45	6.978e-44	down	XP_028959663.1	AT2G26710.1	BAS1, CYP734A1, CYP72B1 | Cytochrome P450 superfamily protein | chr2:11380700-11383413 FORWARD LENGTH=520
gene-LOC103436626	0.0001	0.0001	0.0001	16.0524	6.85319	5.98356	1.03845e-05	-16.5552	1.7093e-45	7.98629e-44	down	XP_008373293.2	AT2G36690.1	| 2-oxoglutarate (2OG) and Fe(II)-dependent oxygenase superfamily protein | chr2:15379930-15381987 FORWARD LENGTH=366
gene-LOC103408703	0.031896	0.066215	0.078533	10.7301	9.55159	26.3224	0.00379032	-8.04347	1.73174e-45	8.078e-44	down	XP_028950571.1	AT3G54260.1	TBL36 | TRICHOME BIREFRINGENCE-LIKE 36 | chr3:20085097-20086745 REVERSE LENGTH=379
gene-LOC103434355	0.008637	0.0001	0.0001	7.91753	6.3014	2.74364	0.000520971	-10.9065	1.8285e-45	8.51545e-44	down	XP_017187438.2	AT5G67090.1	| Subtilisin-like serine endopeptidase family protein | chr5:26774111-26776321 REVERSE LENGTH=736
gene-DHAR	213.905	199.243	185.885	30.915	23.8353	24.88	7.52269	2.91125	2.41812e-45	1.12431e-43	up	NP_001281055.1	AT1G75270.1	DHAR2 | dehydroascorbate reductase 2 | chr1:28250255-28251237 REVERSE LENGTH=213
gene-LOC103409921	13.2587	13.471	9.40348	0.084626	0.092733	0.057365	153.939	7.26622	2.72991e-45	1.26722e-43	up	XP_008346930.2	AT1G07985.1	| Expressed protein | chr1:2475508-2475942 FORWARD LENGTH=144
gene-LOC103402002	2.77133	2.63105	3.82457	40.4953	46.7903	27.1176	0.0806529	-3.63213	2.94003e-45	1.36255e-43	down	XP_008338966.1	AT2G33580.1	| Protein kinase superfamily protein | chr2:14219848-14221842 REVERSE LENGTH=664
gene-LOC103404493	1.27716	0.904683	1.05676	27.2459	35.77	15.2553	0.0413766	-4.59504	3.45289e-45	1.59764e-43	down	XP_008341642.1	AT5G42080.1	ADL1, ADL1A, AG68, DRP1A, RSW9, DL1 | dynamin-like protein | chr5:16820661-16824536 REVERSE LENGTH=610
gene-LOC103408822	5.74439	5.71903	6.0939	39.9319	46.5696	35.8965	0.143444	-2.80144	4.8498e-45	2.24037e-43	down	XP_008345859.2	AT4G05150.1	| Octicosapeptide/Phox/Bem1p family protein | chr4:2660339-2662675 FORWARD LENGTH=477
gene-LOC114823981	6.01882	6.38904	5.97762	39.3536	38.9942	48.4015	0.145054	-2.78534	6.47599e-45	2.98677e-43	down	XP_028955896.1	AT5G55730.2	FLA1 | FASCICLIN-like arabinogalactan 1 | chr5:22558375-22560392 REVERSE LENGTH=424
gene-LOC103440507	13.2621	14.596	14.9909	191.915	174.233	379.384	0.0574744	-4.12094	6.63934e-45	3.05719e-43	down	XP_028962498.1	AT5G42740.1	| Sugar isomerase (SIS) family protein | chr5:17136080-17140622 FORWARD LENGTH=560
gene-LOC103445136	0.0001	0.057023	0.138868	30.1288	29.1414	11.469	0.00277061	-8.49558	6.87259e-45	3.15445e-43	down	XP_028964750.1	AT2G16430.2	PAP10, ATPAP10 | purple acid phosphatase 10 | chr2:7120502-7122772 REVERSE LENGTH=468
gene-LOC114824986	4.71367	2.77558	4.06077	39.7573	34.8802	48.3264	0.0939303	-3.41227	9.53891e-45	4.36428e-43	down	XP_028958858.1	AT4G20840.1	| FAD-binding Berberine family protein | chr4:11157916-11159535 FORWARD LENGTH=539
gene-LOC103439197	0.164676	0.133315	0.228924	11.4005	11.0023	8.9824	0.0167887	-5.89637	1.22129e-44	5.56989e-43	down	XP_017188803.1	AT4G23550.1	WRKY29, ATWRKY29 | WRKY family transcription factor | chr4:12291831-12293088 FORWARD LENGTH=304
gene-LOC103413788	1.40655	1.32322	3.06616	46.1794	64.9877	43.4674	0.0374815	-4.73768	1.38618e-44	6.31186e-43	down	XP_028945441.1	AT2G37790.1	| NAD(P)-linked oxidoreductase superfamily protein | chr2:15838838-15840752 FORWARD LENGTH=314
gene-LOC103449997	0.108769	0.069057	0.0001	9.88351	10.8419	16.5362	0.00477505	-7.71027	1.46074e-44	6.64081e-43	down	XP_028945351.1	AT2G36870.1	XTH32 | xyloglucan endotransglucosylase/hydrolase 32 | chr2:15472869-15474630 REVERSE LENGTH=299
gene-LOC103427002	0.036128	0.0001	0.030245	5.14451	7.572	6.74688	0.00341528	-8.19378	1.50462e-44	6.82947e-43	down	XP_008363303.2	AT3G63470.1	scpl40 | serine carboxypeptidase-like 40 | chr3:23438561-23440862 FORWARD LENGTH=502
gene-LOC103415807	2.15711	1.91874	2.36075	29.4605	36.6721	19.2337	0.0753998	-3.7293	2.06361e-44	9.35187e-43	down	XP_008352311.2	AT5G46290.1	KASI, KAS1 | 3-ketoacyl-acyl carrier protein synthase I | chr5:18774439-18776629 REVERSE LENGTH=473
gene-LOC114819555	0.349182	0.048846	0.467904	144.927	179.739	55.3115	0.0022789	-8.77744	2.64987e-44	1.19708e-42	down	XP_028944499.1	AT3G62020.1	GLP10 | germin-like protein 10 | chr3:22971443-22972192 REVERSE LENGTH=220
gene-LOC114822464	0.0001	0.0001	0.0001	30.3366	38.5521	15.8821	3.53895e-06	-18.1082	3.75827e-44	1.69513e-42	down	XP_028952667.1	AT4G14746.1	| CONTAINS InterPro DOMAIN/s: EGF-like (InterPro:IPR006210); Has 259 Blast hits to 234 proteins in 55 species: Archae - 0; Bacteria - 0; Metazoa - 184; Fungi - 0; Plants - 69; Viruses - 0; Other Eukaryotes - 6 (source: NCBI BLink). | chr4:8462720-8464326 REVERSE LENGTH=212
gene-LOC103430391	12.7966	11.8732	11.9531	76.7884	67.5236	87.2211	0.158176	-2.6604	4.07374e-44	1.83453e-42	down	XP_008366748.1	AT1G75780.1	TUB1 | tubulin beta-1 chain | chr1:28451378-28453602 REVERSE LENGTH=447
gene-LOC103446889	27.5013	29.7927	19.9329	0.18289	0.061996	0.433801	113.789	6.83021	5.834e-44	2.6231e-42	up	XP_008384265.2	AT3G20300.1	| Protein of unknown function (DUF3537) | chr3:7079832-7081809 REVERSE LENGTH=452
gene-LOC103454088	0.321146	0.382661	0.263974	19.5499	22.386	7.56944	0.019549	-5.67676	1.00294e-43	4.50237e-42	down	XP_028950920.1	AT1G77590.1	LACS9 | long chain acyl-CoA synthetase 9 | chr1:29148501-29151776 REVERSE LENGTH=691
gene-LOC103421316	142.314	124.363	149.434	15.8182	15.6891	22.2376	7.74232	2.95277	1.10491e-43	4.95239e-42	up	XP_008357562.2	AT4G37870.1	PCK1, PEPCK | phosphoenolpyruvate carboxykinase 1 | chr4:17802974-17806332 REVERSE LENGTH=671
gene-LOC103443094	0.101551	0.068179	0.037895	5.20251	4.41166	8.72938	0.0113187	-6.46515	1.11869e-43	5.00633e-42	down	XP_008380100.2	AT4G37750.1	ANT, DRG, CKC, CKC1 | Integrase-type DNA-binding superfamily protein | chr4:17739782-17742189 FORWARD LENGTH=555
gene-LOC103446626	265.768	311.994	249.13	43.2758	37.8689	39.7632	6.83902	2.77379	1.17417e-43	5.24641e-42	up	NP_001280872.1	AT4G11600.1	ATGPX6, PHGPX, LSC803, GPX6 | glutathione peroxidase 6 | chr4:7010021-7011330 REVERSE LENGTH=232
gene-LOC103442820	1.19883	2.01794	1.88509	77.1396	82.4159	30.9604	0.0267792	-5.22274	1.24502e-43	5.55432e-42	down	XP_008379843.2	AT5G19790.1	RAP2.11 | related to AP2 11 | chr5:6689271-6690032 REVERSE LENGTH=253
gene-LOC114824915	0.013964	0.0001	0.0001	3.24572	5.9366	2.73893	0.00118813	-9.71709	1.41786e-43	6.30573e-42	down	XP_028958455.1	AT1G06650.1	| 2-oxoglutarate (2OG) and Fe(II)-dependent oxygenase superfamily protein | chr1:2035909-2037047 FORWARD LENGTH=314
gene-LOC103425704	41.6427	37.5007	39.0854	3.83314	2.97896	4.976	10.0295	3.32618	1.58216e-43	7.02554e-42	up	XP_008362014.1	AT3G63410.1	APG1, VTE3, IEP37, E37 | S-adenosyl-L-methionine-dependent methyltransferases superfamily protein | chr3:23415816-23417002 REVERSE LENGTH=338
gene-LOC103444275	5.81777	5.83057	6.76393	54.5672	59.6487	42.4799	0.117503	-3.08923	1.6792e-43	7.4449e-42	down	XP_008381430.2	AT2G46690.1	| SAUR-like auxin-responsive protein family | chr2:19180904-19181269 FORWARD LENGTH=121
gene-LOC103446870	0.033	0.033347	0.0001	6.81719	8.75614	3.79154	0.00343132	-8.18702	1.7066e-43	7.55467e-42	down	XP_028943451.1	AT4G24430.1	| Rhamnogalacturonate lyase family protein | chr4:12630018-12632975 FORWARD LENGTH=646
gene-LOC103414706	50.3788	46.6044	48.9325	5.05304	6.93668	7.22488	7.594	2.92486	1.84913e-43	8.17299e-42	up	XP_028952865.1	AT1G80530.1	| Major facilitator superfamily protein | chr1:30278224-30280247 REVERSE LENGTH=561
gene-LOC103455103	0.456833	0.65841	0.952451	16.0315	17.1736	12.8525	0.0448937	-4.47734	2.23671e-43	9.85564e-42	down	XP_008392921.1	AT2G39980.1	| HXXXD-type acyl-transferase family protein | chr2:16688437-16689885 REVERSE LENGTH=482
gene-LOC103421794	162.245	244.774	178.422	1513.35	1467.74	1897.33	0.120006	-3.05882	3.54741e-43	1.5607e-41	down	NP_001306181.1	AT5G13930.1	CHS, TT4, ATCHS | Chalcone and stilbene synthase family protein | chr5:4488762-4490035 FORWARD LENGTH=395
gene-LOC103427026	87.9275	100.779	92.1655	12.366	14.6793	13.9255	6.85541	2.77724	3.63383e-43	1.59382e-41	up	XP_008363323.2	AT2G44310.1	| Calcium-binding EF-hand family protein | chr2:18309285-18309713 FORWARD LENGTH=142
gene-LOC103445808	0.0001	0.0001	0.064038	13.5418	20.3746	9.27163	0.0014874	-9.39299	3.92328e-43	1.71815e-41	down	XP_017190422.1	AT4G32870.1	| Polyketide cyclase/dehydrase and lipid transport superfamily protein | chr4:15862168-15862641 FORWARD LENGTH=157
gene-LOC103430729	1.03124	0.752377	0.729002	17.4854	20.7107	10.3929	0.0517117	-4.27336	5.55277e-43	2.42434e-41	down	XP_028959623.1	AT3G26720.1	| Glycosyl hydrolase family 38 protein | chr3:9816707-9823056 FORWARD LENGTH=1019
gene-LOC114819591	0.343891	0.0001	0.0001	69.4213	76.6417	33.6669	0.00191449	-9.02883	5.96489e-43	2.60031e-41	down	XP_028944623.1	AT1G12740.1	CYP87A2 | cytochrome P450, family 87, subfamily A, polypeptide 2 | chr1:4342462-4344569 FORWARD LENGTH=472
gene-LOC103448641	3.75243	3.86708	3.6326	24.334	26.4693	29.5311	0.140066	-2.83582	6.41241e-43	2.79115e-41	down	XP_008386127.1	AT5G54400.1	| S-adenosyl-L-methionine-dependent methyltransferases superfamily protein | chr5:22090680-22091998 FORWARD LENGTH=292
gene-LOC103427269	67.207	56.183	66.1174	6.3386	9.13863	8.51005	7.90033	2.98191	7.33129e-43	3.18145e-41	up	XP_008363560.1	AT2G13360.2	AGT, AGT1, SGAT | alanine:glyoxylate aminotransferase | chr2:5539417-5540902 REVERSE LENGTH=401
gene-LOC103434726	43.5543	37.787	43.7078	3.67964	3.87465	2.07259	12.9896	3.69928	7.56792e-43	3.27916e-41	up	XP_008371301.2	AT1G61260.1	| Protein of unknown function (DUF761) | chr1:22593756-22594986 REVERSE LENGTH=344
gene-LOC103439712	2.14383	1.70828	1.64384	84.2417	37.1717	33.8713	0.0353928	-4.8204	7.66507e-43	3.31624e-41	down	XP_008376521.1	AT5G51970.2	| GroES-like zinc-binding alcohol dehydrogenase family protein | chr5:21111820-21113284 FORWARD LENGTH=364
gene-LOC103417176	63.2382	49.6529	63.4935	7.1265	4.77552	6.34484	9.66658	3.273	7.93417e-43	3.42749e-41	up	XP_008353590.1	AT1G05000.1	| Phosphotyrosine protein phosphatases superfamily protein | chr1:1425660-1428393 FORWARD LENGTH=215
gene-LOC103436891	0.667365	0.646331	0.872019	40.8714	55.3544	21.2031	0.0186131	-5.74754	8.14409e-43	3.51287e-41	down	XP_008373568.1	AT2G35290.1	| unknown protein; Has 39 Blast hits to 39 proteins in 10 species: Archae - 0; Bacteria - 0; Metazoa - 0; Fungi - 0; Plants - 39; Viruses - 0; Other Eukaryotes - 0 (source: NCBI BLink). | chr2:14861635-14862000 REVERSE LENGTH=121
gene-LOC103425898	0.245456	0.788741	0.518417	74.484	32.6103	118.009	0.00689735	-7.17974	8.7637e-43	3.77446e-41	down	XP_017185221.1	AT3G29970.1	| B12D protein | chr3:11745299-11746481 FORWARD LENGTH=87
gene-LOC103406994	4.16022	3.78764	5.0657	47.5367	40.4509	29.5032	0.110762	-3.17446	1.08837e-42	4.68047e-41	down	XP_028945796.1	AT1G65850.1	| Disease resistance protein (TIR-NBS-LRR class) family | chr1:24494734-24498485 FORWARD LENGTH=1036
gene-LOC103406562	33.3127	39.4999	42.1331	4.71094	4.93198	5.12077	7.78569	2.96083	1.82185e-42	7.82305e-41	up	XP_008343769.2	AT4G25700.1	BETA-OHASE 1, B1, chy1, BCH1 | beta-hydroxylase 1 | chr4:13094142-13095866 REVERSE LENGTH=310
gene-LOC103436326	0.039027	0.024357	0.028785	6.96444	9.48234	3.03877	0.00473012	-7.72391	1.88837e-42	8.09653e-41	down	XP_008372975.2	AT4G21700.1	| Protein of unknown function (DUF2921) | chr4:11529956-11532844 FORWARD LENGTH=962
gene-LOC103436285	0.290132	0.25338	0.244572	14.0915	21.2583	12.9841	0.016305	-5.93854	2.81756e-42	1.20624e-40	down	XP_008372933.2	AT2G19990.1	PR-1-LIKE | pathogenesis-related protein-1-like | chr2:8630065-8630595 REVERSE LENGTH=176
gene-LOC103429841	0.0001	0.0001	0.0001	5.96033	6.52124	4.39545	1.77756e-05	-15.7797	2.82797e-42	1.20889e-40	down	XP_028944533.1	AT5G60900.1	RLK1 | receptor-like protein kinase 1 | chr5:24498467-24501494 REVERSE LENGTH=748
gene-LOC103405590	25.3316	19.8951	20.7807	2.50298	1.41794	1.86686	11.4046	3.51155	4.36651e-42	1.8638e-40	up	XP_028953283.1	AT3G12580.1	HSP70, ATHSP70 | heat shock protein 70 | chr3:3991487-3993689 REVERSE LENGTH=650
gene-LOC103449294	213.088	181.259	220.917	31.8562	34.0448	36.1354	6.02984	2.59212	5.12193e-42	2.183e-40	up	XP_008386801.2	AT1G08570.1	ACHT4 | atypical CYS HIS rich thioredoxin 4 | chr1:2713059-2714312 FORWARD LENGTH=275
gene-LOC114820545	0.187121	0.33949	0.351693	36.6247	15.6107	56.182	0.00810114	-6.94766	5.73391e-42	2.44019e-40	down	XP_028947336.1	AT2G23690.1	| unknown protein; FUNCTIONS IN: molecular_function unknown; INVOLVED IN: N-terminal protein myristoylation; LOCATED IN: cellular_component unknown; EXPRESSED IN: 7 plant structures; EXPRESSED DURING: petal differentiation and expansion stage; BEST Arabidopsis thaliana protein match is: unknown protein (TAIR:AT4G37240.1); Has 243 Blast hits to 243 proteins in 15 species: Archae - 0; Bacteria - 0;…
gene-LOC103433682	4.75277	6.49303	5.394	88.9839	77.5665	46.3301	0.078165	-3.67733	6.09498e-42	2.59001e-40	down	XP_008370174.2	AT2G38310.1	PYL4, RCAR10 | PYR1-like 4 | chr2:16050251-16050874 FORWARD LENGTH=207
gene-LOC103424940	0.043797	0.0001	0.104119	17.0472	11.0386	10.0243	0.0038839	-8.00828	6.59823e-42	2.7997e-40	down	XP_008361250.2	AT2G27310.1	| F-box family protein | chr2:11683954-11684967 REVERSE LENGTH=337
gene-LOC103443130	2.41051	1.21592	1.81574	23.4405	26.0512	34.2306	0.0650025	-3.94336	6.8823e-42	2.91592e-40	down	XP_008380137.1	AT3G12110.1	ACT11 | actin-11 | chr3:3858116-3859609 FORWARD LENGTH=377
gene-LOC103447439	0.313797	0.122666	0.209169	10.9211	14.2463	26.3085	0.0125424	-6.31704	7.59492e-42	3.20835e-40	down	XP_008384848.1	AT2G39700.1	ATEXPA4, ATEXP4, ATHEXP ALPHA 1.6, EXPA4 | expansin A4 | chr2:16544246-16545434 REVERSE LENGTH=257
gene-LOC103425531	16.2121	11.7098	10.1953	207.925	194.506	113.413	0.0738931	-3.75842	8.99321e-42	3.78786e-40	down	XP_008361844.2	AT1G74110.1	CYP78A10 | cytochrome P450, family 78, subfamily A, polypeptide 10 | chr1:27866667-27868368 REVERSE LENGTH=537
gene-LOC103453073	3.06344	1.62567	2.08818	66.776	37.3131	97.6748	0.0335902	-4.89582	9.94976e-42	4.1846e-40	down	XP_008390829.1	AT1G03220.1	| Eukaryotic aspartyl protease family protein | chr1:787143-788444 FORWARD LENGTH=433
gene-LOC103422474	0.472786	0.724996	0.760229	15.7316	17.6934	12.097	0.0430124	-4.5391	1.53588e-41	6.44056e-40	down	XP_017184215.2	AT4G03965.1	| RING/U-box superfamily protein | chr4:1889576-1890205 FORWARD LENGTH=209
gene-LOC103429066	245.432	232.525	225.83	37.461	39.9305	42.651	5.86281	2.55159	1.63121e-41	6.83034e-40	up	XP_008365436.1	AT5G57655.2	| xylose isomerase family protein | chr5:23347030-23349805 FORWARD LENGTH=477
gene-LOC114819123	0.57301	0.398956	0.454644	20.7865	27.4836	9.2766	0.0247904	-5.33407	1.69703e-41	7.0866e-40	down	XP_028958898.1	AT1G30370.1	| alpha/beta-Hydrolases superfamily protein | chr1:10719169-10720758 REVERSE LENGTH=529
gene-LOC103429767	21.2594	19.5657	22.1595	1.45823	2.30433	2.4807	10.0884	3.33463	1.80223e-41	7.5135e-40	up	XP_028955248.1	AT4G26590.1	ATOPT5, OPT5 | oligopeptide transporter 5 | chr4:13414134-13416850 REVERSE LENGTH=753
gene-LOC103438042	1.8472	1.45069	2.13965	16.3463	22.55	17.4703	0.0964675	-3.37381	1.95579e-41	8.14182e-40	down	XP_008374799.1	AT3G18180.1	| Glycosyltransferase family 61 protein | chr3:6230270-6231878 FORWARD LENGTH=470
gene-LOC103407761	2.42172	1.00806	1.9403	34.7248	74.7756	64.6398	0.0308377	-5.01916	2.07848e-41	8.6294e-40	down	XP_028960634.1	AT2G45360.1	| Protein of unknown function (DUF1442) | chr2:18698619-18699360 FORWARD LENGTH=215
gene-LOC103437645	1.05844	0.322037	1.12808	42.9452	78.0696	118.735	0.0104632	-6.57853	2.19445e-41	9.09567e-40	down	NP_001280839.1	AT5G63180.1	| Pectin lyase-like superfamily protein | chr5:25341106-25343113 REVERSE LENGTH=432
gene-LOC103450587	0.0001	0.0001	0.0001	26.8236	20.9955	7.93333	5.38093e-06	-17.5037	2.41051e-41	9.9768e-40	down	XP_008388175.1	AT5G59030.1	COPT1 | copper transporter 1 | chr5:23833945-23834457 REVERSE LENGTH=170
gene-LOC103429813	121.113	140.12	125.497	11.4731	18.1057	17.4678	8.22014	3.03916	2.65433e-41	1.09701e-39	up	XP_028956034.1	AT5G23960.2	TPS21 | terpene synthase 21 | chr5:8092969-8095128 FORWARD LENGTH=545
gene-LOC103403455	5.92191	4.25226	5.6867	41.9301	46.8121	33.2628	0.130002	-2.9434	2.71498e-41	1.12046e-39	down	XP_008340517.2	AT2G02080.1	AtIDD4, IDD4 | indeterminate(ID)-domain 4 | chr2:518328-521170 REVERSE LENGTH=516
gene-LOC103411245	25.6754	14.1491	27.563	324.687	264.852	471.83	0.0634911	-3.9773	2.74824e-41	1.13255e-39	down	XP_008348114.2	AT3G02550.1	LBD41 | LOB domain-containing protein 41 | chr3:536747-537650 REVERSE LENGTH=263
gene-LOC103406478	0.503025	0.489487	0.653082	31.1431	14.1282	47.3937	0.0177585	-5.81534	3.58892e-41	1.47475e-39	down	XP_008343686.2	AT5G07580.1	| Integrase-type DNA-binding superfamily protein | chr5:2399525-2400349 FORWARD LENGTH=274
gene-LOC103415808	6.01866	4.43625	5.78786	50.6228	62.2865	37.2008	0.108206	-3.20815	3.83016e-41	1.57163e-39	down	XP_008352313.2	AT4G24040.1	ATTRE1, TRE1 | trehalase 1 | chr4:12488242-12491060 FORWARD LENGTH=626
gene-LOC103450666	0.567227	0.481396	0.194427	16.8761	12.7409	22.6783	0.0237698	-5.39472	3.87905e-41	1.58941e-39	down	XP_008388261.2	AT5G36110.1	CYP716A1 | cytochrome P450, family 716, subfamily A, polypeptide 1 | chr5:14195377-14197613 FORWARD LENGTH=477
gene-LOC108171006	0.0001	0.0001	0.0001	7.95316	9.9522	4.77668	1.32263e-05	-16.2062	4.04578e-41	1.65536e-39	down	XP_028946795.1	AT3G62150.1	PGP21 | P-glycoprotein 21 | chr3:23008755-23013579 REVERSE LENGTH=1296
gene-LOC103450454	11.8061	5.04283	5.50571	0.0001	0.0001	0.0001	74515.6	16.1853	4.06904e-41	1.6625e-39	up	XP_008388029.2	AT1G19640.1	JMT | jasmonic acid carboxyl methyltransferase | chr1:6789166-6791708 REVERSE LENGTH=389
gene-LOC103432558	0.120152	0.098055	0.093843	17.144	13.7442	4.51657	0.00881377	-6.82603	4.40745e-41	1.7982e-39	down	XP_028956234.1	AT4G13420.1	HAK5, ATHAK5 | high affinity K+ transporter 5 | chr4:7797038-7802174 REVERSE LENGTH=785
gene-LOC103436239	0.243215	0.307621	0.098873	18.5044	8.86456	18.0442	0.0143066	-6.12717	5.10775e-41	2.078e-39	down	XP_008372885.2	AT4G34880.1	| Amidase family protein | chr4:16615549-16617424 FORWARD LENGTH=466
gene-LOC103443559	0.246847	0.230795	0.370027	19.3351	18.2305	7.9986	0.0186038	-5.74826	5.7163e-41	2.32228e-39	down	XP_017189974.1	AT5G47740.1	| Adenine nucleotide alpha hydrolases-like superfamily protein | chr5:19338688-19339683 FORWARD LENGTH=244
gene-LOC103455262	1.84121	1.63154	1.51259	20.8443	21.582	12.6093	0.0905837	-3.4646	5.86789e-41	2.38049e-39	down	XP_008393078.2	AT5G13690.1	CYL1, NAGLU | alpha-N-acetylglucosaminidase family / NAGLU family | chr5:4415808-4420159 FORWARD LENGTH=806
gene-LOC103426918	95.2424	90.7558	98.5613	15.9079	13.5639	11.3951	6.96307	2.79972	7.07569e-41	2.86641e-39	up	XP_008363219.1	AT5G04760.1	| Duplicated homeodomain-like superfamily protein | chr5:1373752-1374529 REVERSE LENGTH=215
gene-LOC103443412	16.9526	21.5315	19.167	169.819	114.133	180.568	0.124109	-3.01032	7.61018e-41	3.07858e-39	down	XP_008380473.2	AT5G53300.4	UBC10 | ubiquitin-conjugating enzyme 10 | chr5:21632802-21633989 REVERSE LENGTH=148
gene-LOC114827784	10.577	8.93309	10.752	121.481	121.705	67.341	0.0974543	-3.35913	1.099e-40	4.43957e-39	down	XP_028966239.1	AT1G11260.1	STP1, ATSTP1 | sugar transporter 1 | chr1:3777460-3780133 FORWARD LENGTH=522
gene-LOC103444521	1.17009	0.42257	0.768084	26.2164	32.2902	31.2335	0.0263065	-5.24844	1.1701e-40	4.72013e-39	down	XP_008381692.1	AT5G24660.1	LSU2 | response to low sulfur 2 | chr5:8443472-8443756 REVERSE LENGTH=94
gene-LOC103415804	99.5156	99.4549	119.828	14.9444	15.5944	19.029	6.43157	2.68517	1.22335e-40	4.928e-39	up	XP_028959547.1	AT4G10960.1	UGE5 | UDP-D-glucose/UDP-D-galactose 4-epimerase 5 | chr4:6716083-6718472 REVERSE LENGTH=351
gene-LOC103404395	2.22395	2.08336	2.66002	20.7723	19.6297	16.6343	0.122156	-3.0332	1.23252e-40	4.95796e-39	down	XP_008341520.2	AT2G38110.1	ATGPAT6, GPAT6 | glycerol-3-phosphate acyltransferase 6 | chr2:15952816-15955364 REVERSE LENGTH=501
gene-LOC103447918	368.059	415.196	358.461	61.489	66.7872	65.7487	5.88438	2.55689	1.29013e-40	5.18241e-39	up	XP_008385364.1	AT5G60790.1	ATGCN1, GCN1 | ABC transporter family protein | chr5:24453760-24455767 REVERSE LENGTH=595
gene-LOC103422401	2.23873	1.37676	1.32949	20.1951	31.7049	20.6279	0.0681804	-3.8745	1.34325e-40	5.38825e-39	down	XP_008358687.2	AT5G50400.1	ATPAP27, PAP27 | purple acid phosphatase 27 | chr5:20523575-20526231 REVERSE LENGTH=611
gene-LOC114824457	165.941	198.453	160.536	22.5046	26.1505	29.6683	6.70209	2.74461	1.69831e-40	6.79347e-39	up	XP_028957361.1	AT3G55610.1	P5CS2 | delta 1-pyrroline-5-carboxylate synthase 2 | chr3:20624278-20628989 REVERSE LENGTH=726
gene-LOC103454912	2.62626	1.41769	2.73261	236.334	115.358	68.5225	0.0161264	-5.95443	1.79769e-40	7.181e-39	down	XP_008392733.2	AT1G53920.1	GLIP5 | GDSL-motif lipase 5 | chr1:20137725-20139637 FORWARD LENGTH=385
gene-LOC103432631	0.0001	0.097495	0.0001	35.4542	11.5971	46.7678	0.00104131	-9.90738	1.86848e-40	7.45337e-39	down	XP_028956287.1	AT3G62550.1	| Adenine nucleotide alpha hydrolases-like superfamily protein | chr3:23136194-23137074 FORWARD LENGTH=162
gene-LOC103435101	2.02419	0.53599	2.97834	433.494	453.629	165.399	0.00526214	-7.57013	1.94982e-40	7.76699e-39	down	XP_008371715.1	AT1G56580.1	SVB | Protein of unknown function, DUF538 | chr1:21198402-21198902 REVERSE LENGTH=166
gene-LOC103455662	2.49425	2.18732	3.5372	39.2648	49.4348	26.862	0.0711202	-3.8136	2.48673e-40	9.87056e-39	down	XP_008393466.2	AT1G59960.1	| NAD(P)-linked oxidoreductase superfamily protein | chr1:22071410-22073067 REVERSE LENGTH=326
gene-LOC103451601	1.2344	1.35563	3.38218	50.683	62.3626	46.5228	0.0374273	-4.73976	2.48823e-40	9.87056e-39	down	XP_008389235.2	AT5G36110.1	CYP716A1 | cytochrome P450, family 716, subfamily A, polypeptide 1 | chr5:14195377-14197613 FORWARD LENGTH=477
gene-LOC103405234	0.527562	0.270615	0.260157	7.98055	9.57791	5.84717	0.0452171	-4.46699	3.42979e-40	1.3568e-38	down	XP_008342433.2	AT3G28860.1	ATMDR1, ATMDR11, PGP19, MDR11, MDR1, ATPGP19, ABCB19, ATABCB19 | ATP binding cassette subfamily B19 | chr3:10870287-10877286 REVERSE LENGTH=1252
gene-LOC103416320	39.3549	44.8884	33.2283	4.92083	4.70862	5.96533	7.53275	2.91318	3.462e-40	1.36766e-38	up	XP_028950693.1	AT1G72100.1	| late embryogenesis abundant domain-containing protein / LEA domain-containing protein | chr1:27127250-27128811 FORWARD LENGTH=480
gene-LOC103423136	42.7537	62.0317	41.077	1.73741	2.31919	3.39579	19.5726	4.29076	3.47461e-40	1.37075e-38	up	XP_008359430.1	AT3G62410.1	CP12-2, CP12 | CP12 domain-containing protein 2 | chr3:23091006-23091401 FORWARD LENGTH=131
gene-LOC103442109	0.0001	0.0001	0.0001	9.47167	2.10498	5.15898	1.79258e-05	-15.7676	3.5362e-40	1.39313e-38	down	XP_028954204.1	AT3G22960.1	PKP1, PKP-ALPHA | Pyruvate kinase family protein | chr3:8139369-8141771 FORWARD LENGTH=596
gene-LOC103434748	0.900593	0.793874	0.944611	15.003	13.0163	29.8649	0.0455923	-4.45507	3.93987e-40	1.55003e-38	down	XP_028959042.1	AT5G25610.1	RD22, ATRD22 | BURP domain-containing protein | chr5:8914498-8916684 REVERSE LENGTH=392
gene-LOC103431380	0.777868	0.662166	1.01493	14.9749	16.7535	9.4464	0.0596229	-4.06799	4.09039e-40	1.60704e-38	down	XP_008367749.2	AT2G24170.1	| Endomembrane protein 70 protein family | chr2:10274307-10276894 REVERSE LENGTH=637
gene-LOC103455642	0.904721	1.08978	1.33266	33.7359	46.1485	15.5179	0.034875	-4.84166	4.70225e-40	1.84237e-38	down	XP_008393442.1	AT2G39350.1	| ABC-2 type transporter family protein | chr2:16430174-16432396 REVERSE LENGTH=740
gene-LOC103432758	2.85065	3.21974	2.30763	40.8628	50.5005	24.3153	0.072425	-3.78737	5.103e-40	1.99665e-38	down	XP_008369183.2	AT4G37650.1	SHR, SGR7 | GRAS family transcription factor | chr4:17691871-17693466 FORWARD LENGTH=531
gene-LOC114820231	0.117938	0.0001	0.018727	33.5122	18.2545	12.5426	0.00212667	-8.87719	5.96649e-40	2.33132e-38	down	XP_028946645.1	AT3G17675.1	| Cupredoxin superfamily protein | chr3:6042244-6042781 REVERSE LENGTH=106
gene-LOC103453852	0.214872	0.034396	0.060538	31.2668	34.2055	11.6349	0.00401786	-7.95936	6.27706e-40	2.44934e-38	down	XP_008391659.1	AT5G19790.1	RAP2.11 | related to AP2 11 | chr5:6689271-6690032 REVERSE LENGTH=253
gene-LOC103450242	14.8309	13.5507	20.2268	96.6701	125.998	124.101	0.140175	-2.8347	7.01975e-40	2.73541e-38	down	XP_008387783.2	AT5G02230.2	| Haloacid dehalogenase-like hydrolase (HAD) superfamily protein | chr5:449132-450507 FORWARD LENGTH=280
gene-LOC103441842	0.060998	0.0001	0.095907	16.5358	16.5877	6.59527	0.00395292	-7.98287	7.5667e-40	2.94454e-38	down	XP_008378776.1	AT5G53130.1	CNGC1, ATCNGC1 | cyclic nucleotide gated channel 1 | chr5:21537830-21540490 REVERSE LENGTH=716
gene-CYP707A-2	12.7863	8.82623	13.8534	0.321417	0.279272	0.101881	50.4803	5.65765	8.9943e-40	3.49533e-38	up	XP_008356917.1	AT2G29090.2	CYP707A2 | cytochrome P450, family 707, subfamily A, polypeptide 2 | chr2:12495038-12499080 REVERSE LENGTH=482
gene-LOC103414118	0.038392	0.040423	0.360835	56.599	52.7936	27.431	0.00321326	-8.28175	9.12749e-40	3.54228e-38	down	XP_028952639.1	AT5G38100.1	| S-adenosyl-L-methionine-dependent methyltransferases superfamily protein | chr5:15199784-15201168 REVERSE LENGTH=359
gene-LOC103403963	1.82833	1.27297	2.33155	22.4481	26.7263	18.46	0.0803268	-3.63797	9.28474e-40	3.59843e-38	down	XP_008341032.2	AT3G22970.1	| Protein of unknown function (DUF506) | chr3:8152592-8153881 FORWARD LENGTH=370
gene-LOC103438035	0.248185	0.043475	0.210557	17.6124	12.1799	25.8879	0.00901967	-6.79271	1.09992e-39	4.25714e-38	down	XP_008374794.2	AT2G40610.1	ATEXPA8, EXP8, ATEXP8, ATHEXP ALPHA 1.11, EXPA8 | expansin A8 | chr2:16949121-16950472 REVERSE LENGTH=253
gene-LOC103407409	0.243178	0.231104	0.247366	14.0171	18.789	7.62787	0.0178475	-5.80813	1.11883e-39	4.32448e-38	down	XP_008344561.2	AT1G68620.1	| alpha/beta-Hydrolases superfamily protein | chr1:25766018-25767028 FORWARD LENGTH=336
gene-LOC114819165	172.173	177.633	159.345	21.9794	31.1759	24.0398	6.59564	2.72151	1.34842e-39	5.20487e-38	up	XP_028950080.1	AT1G45249.1	ABF2, AREB1, ATAREB1 | abscisic acid responsive elements-binding factor 2 | chr1:17165420-17167415 REVERSE LENGTH=416
gene-LOC103430126	0.089943	0.0001	0.076366	34.2312	15.9488	12.8828	0.00263878	-8.56591	1.36833e-39	5.2746e-38	down	XP_008366480.2	AT2G25060.1	ENODL14, AtENODL14 | early nodulin-like protein 14 | chr2:10662308-10662930 FORWARD LENGTH=182
gene-LOC103454246	0.0001	0.0001	0.0001	5.68244	6.27291	3.07861	1.99548e-05	-15.6129	1.3717e-39	5.28047e-38	down	XP_028949295.1	AT1G53050.1	| Protein kinase superfamily protein | chr1:19772574-19775531 FORWARD LENGTH=694
gene-LOC114822081	118.826	70.4116	76.316	4.90801	7.86803	4.29494	15.5559	3.95939	1.48921e-39	5.72517e-38	up	XP_028951929.1	AT4G13480.1	AtMYB79, MYB79 | myb domain protein 79 | chr4:7836675-7837653 FORWARD LENGTH=261
gene-LOC103442186	0.0001	0.0001	0.0001	8.62711	9.82768	5.36358	1.25953e-05	-16.2768	1.5497e-39	5.94972e-38	down	XP_008379176.2	AT5G14360.1	| Ubiquitin-like superfamily protein | chr5:4631038-4631641 FORWARD LENGTH=163
gene-LOC114827054	0.96135	0.1803	0.762193	33.1991	36.1977	40.2209	0.017368	-5.84742	1.57575e-39	6.04165e-38	down	XP_028964453.1	AT1G14860.1	atnudt18, NUDT18 | nudix hydrolase homolog 18 | chr1:5124993-5125805 FORWARD LENGTH=176
gene-LOC103415645	0.117383	0.039497	0.344288	35.3289	42.4963	16.3848	0.00531969	-7.55444	1.96032e-39	7.50608e-38	down	XP_008352177.2	AT1G15125.1	| S-adenosyl-L-methionine-dependent methyltransferases superfamily protein | chr1:5204625-5205912 FORWARD LENGTH=351
gene-LOC114826175	3.8146	3.04846	6.73023	98.8717	97.6837	56.941	0.0536232	-4.221	2.48647e-39	9.49532e-38	down	XP_028962017.1	AT5G23950.1	| Calcium-dependent lipid-binding (CaLB domain) family protein | chr5:8082789-8083448 FORWARD LENGTH=219
gene-LOC103419205	3.05421	2.64532	3.06608	50.4389	91.6762	36.5407	0.0490642	-4.34918	2.57549e-39	9.8222e-38	down	XP_028960644.1	AT3G11210.1	| SGNH hydrolase-type esterase superfamily protein | chr3:3511101-3512899 REVERSE LENGTH=256
gene-LOC103438425	0.661744	0.700172	0.485013	8.63389	16.1951	16.2912	0.0449154	-4.47665	3.97696e-39	1.51067e-37	down	XP_008375198.2	AT5G13700.1	ATPAO1, APAO, PAO1 | polyamine oxidase 1 | chr5:4420222-4422974 REVERSE LENGTH=472
gene-LOC103400426	0.07759	0.091746	0.0001	13.8565	9.65694	7.96569	0.00538249	-7.53751	4.1468e-39	1.57101e-37	down	XP_028950757.1	AT5G17000.1	| Zinc-binding dehydrogenase family protein | chr5:5584983-5586991 REVERSE LENGTH=345
gene-LOC103453067	1.33456	0.951265	1.58907	12.7686	14.3448	21.1441	0.0802962	-3.63852	4.41946e-39	1.6721e-37	down	XP_008390822.1	AT3G06130.1	| Heavy metal transport/detoxification superfamily protein | chr3:1853048-1854673 REVERSE LENGTH=473
gene-LOC103406512	6.85898	8.7379	7.57977	0.686499	0.758898	0.460088	12.1631	3.60444	5.1429e-39	1.94324e-37	up	XP_028959644.1	AT4G25570.1	ACYB-2 | Cytochrome b561/ferric reductase transmembrane protein family | chr4:13053887-13055518 REVERSE LENGTH=239
gene-LOC103424784	15.9041	20.8027	18.6331	1.81819	1.92927	2.84528	8.39407	3.06937	6.44697e-39	2.43278e-37	up	XP_028949560.1	AT5G58160.1	| actin binding | chr5:23533724-23539465 FORWARD LENGTH=1324
gene-LOC103433744	2.61525	2.68271	2.92034	18.2509	21.4217	16.2161	0.147048	-2.76564	7.05968e-39	2.66048e-37	down	XP_008370244.2	AT5G01830.1	| ARM repeat superfamily protein | chr5:320983-323007 FORWARD LENGTH=674
gene-LOC103404783	1.54983	0.618102	0.801852	26.9442	31.6168	17.8834	0.0388489	-4.68598	7.26315e-39	2.73356e-37	down	XP_008341966.2	AT3G49950.1	| GRAS family transcription factor | chr3:18522570-18523802 FORWARD LENGTH=410
gene-LOC103440653	0.0001	0.021849	0.0001	5.6783	6.51342	2.9727	0.001454	-9.42576	7.66631e-39	2.88151e-37	down	XP_008377569.2	AT5G04220.2	SYTC, ATSYTC, NTMC2TYPE1.3, NTMC2T1.3, SYT3 | Calcium-dependent lipid-binding (CaLB domain) family protein | chr5:1155985-1158620 REVERSE LENGTH=540
gene-LOC103400642	0.33741	0.403626	0.457591	5.55443	6.47715	5.895	0.0668631	-3.90265	7.68883e-39	2.88618e-37	down	XP_008337525.1	AT3G28040.1	| Leucine-rich receptor-like protein kinase family protein | chr3:10435139-10438268 FORWARD LENGTH=1016
gene-LOC103426983	0.306815	0.475181	0.50034	15.3432	11.0466	11.8292	0.0335523	-4.89745	8.68003e-39	3.25399e-37	down	XP_008363282.2	AT4G23550.1	WRKY29, ATWRKY29 | WRKY family transcription factor | chr4:12291831-12293088 FORWARD LENGTH=304
gene-LOC103451221	0.0001	0.0001	0.0001	5.31515	6.86528	4.92901	1.75342e-05	-15.7995	1.03988e-38	3.88307e-37	down	XP_008388874.1	AT3G51680.1	| NAD(P)-binding Rossmann-fold superfamily protein | chr3:19173622-19174667 REVERSE LENGTH=303
gene-LOC103411178	4.87247	4.87814	5.93195	42.6102	48.9763	29.4399	0.12958	-2.94809	1.07687e-38	4.01596e-37	down	XP_008348045.2	AT5G36930.2	| Disease resistance protein (TIR-NBS-LRR class) family | chr5:14567771-14571916 REVERSE LENGTH=1191
gene-LOC103424725	10.1188	9.67628	9.60149	55.6652	72.7403	54.0536	0.161113	-2.63385	1.18625e-38	4.41814e-37	down	XP_008361043.2	AT4G31290.1	| ChaC-like family protein | chr4:15186851-15188278 FORWARD LENGTH=227
gene-LOC103406967	3.79053	4.02432	3.81352	45.4393	50.4502	27.3369	0.094366	-3.40559	1.25506e-38	4.66832e-37	down	XP_008344155.2	AT5G10160.1	| Thioesterase superfamily protein | chr5:3185819-3187159 FORWARD LENGTH=219
gene-LOC103403307	0.044671	0.0001	0.213843	36.9717	36.4516	22.587	0.00269361	-8.53624	1.67469e-38	6.2211e-37	down	XP_017179018.2	AT1G70260.1	| nodulin MtN21 /EamA-like transporter family protein | chr1:26457067-26459338 REVERSE LENGTH=375
gene-LOC103418447	1.87642	1.14893	2.81863	37.0622	53.302	29.1105	0.0489139	-4.35361	1.68737e-38	6.26009e-37	down	XP_008354800.2	AT1G05160.1	CYP88A3, ATKAO1, KAO1 | cytochrome P450, family 88, subfamily A, polypeptide 3 | chr1:1487640-1489828 REVERSE LENGTH=490
gene-LOC103420869	41.0345	40.8914	52.3717	6.60429	7.12513	8.03361	6.1709	2.62548	2.29423e-38	8.50051e-37	up	XP_008357134.2	AT1G19850.1	MP, ARF5, IAA24 | Transcriptional factor B3 family protein / auxin-responsive factor AUX/IAA-related | chr1:6887353-6891182 FORWARD LENGTH=902
gene-LOC103423540	0.148073	0.182853	0.344389	7.46948	8.82326	14.6422	0.0218302	-5.51753	2.47337e-38	9.15244e-37	down	XP_008359848.2	AT1G09540.1	MYB61, ATMYB61 | myb domain protein 61 | chr1:3086333-3087689 FORWARD LENGTH=366
gene-SCL29	9.81823	10.517	10.3459	70.1482	73.4243	51.2217	0.157505	-2.66653	2.51797e-38	9.30545e-37	down	NP_001287803.1	AT3G13840.1	| GRAS family transcription factor | chr3:4555305-4556837 REVERSE LENGTH=510
gene-LOC103433156	9.24494	14.4927	10.6528	101.93	84.2606	140.699	0.105205	-3.24872	3.41128e-38	1.25905e-36	down	XP_008369614.1	AT1G11680.1	CYP51G1, EMB1738, CYP51A2, CYP51 | CYTOCHROME P450 51G1 | chr1:3938925-3940585 FORWARD LENGTH=488
gene-LOC103420052	3741.66	3385.87	3469.29	642.54	684.551	685.181	5.2661	2.39673	3.44635e-38	1.27036e-36	up	XP_008356339.2	AT2G16600.1	ROC3 | rotamase CYP 3 | chr2:7200862-7201383 FORWARD LENGTH=173
gene-LOC103449827	6.22707	17.4567	27.1787	0.114359	0.10505	0.175688	128.734	7.00825	3.6372e-38	1.33898e-36	up	XP_008387373.2	AT3G18830.1	ATPLT5, PMT5, ATPMT5 | polyol/monosaccharide transporter 5 | chr3:6489000-6491209 REVERSE LENGTH=539
gene-LOC103421741	2.24767	1.71669	2.33803	26.3289	30.3512	16.1716	0.0865098	-3.53099	3.64868e-38	1.34149e-36	down	XP_017183999.2	AT5G06800.1	| myb-like HTH transcriptional regulator family protein | chr5:2103374-2105680 FORWARD LENGTH=375
gene-LOC103427830	1.44812	1.23749	2.27873	25.7157	16.8431	29.4652	0.0689261	-3.85881	4.20386e-38	1.54362e-36	down	XP_008364130.2	AT1G11260.1	STP1, ATSTP1 | sugar transporter 1 | chr1:3777460-3780133 FORWARD LENGTH=522
gene-LOC103430520	0.250999	0.214287	0.522901	13.3728	33.6996	14.0937	0.0161558	-5.9518	4.24841e-38	1.55799e-36	down	XP_028946057.1	AT4G12910.1	scpl20 | serine carboxypeptidase-like 20 | chr4:7550576-7553051 REVERSE LENGTH=497
gene-LOC103438070	0.043506	0.0001	0.0001	7.74031	13.5893	4.44206	0.00169589	-9.20374	4.4574e-38	1.63254e-36	down	XP_008374832.1	AT1G18140.1	LAC1, ATLAC1 | laccase 1 | chr1:6238986-6241393 REVERSE LENGTH=581
gene-LOC114821212	38.6886	36.0441	42.4132	2.34135	1.21384	0.901599	26.2848	4.71616	4.55644e-38	1.66456e-36	up	XP_028949029.1	AT3G10020.1	| unknown protein; FUNCTIONS IN: molecular_function unknown; INVOLVED IN: response to oxidative stress, anaerobic respiration; LOCATED IN: cellular_component unknown; EXPRESSED IN: 23 plant structures; EXPRESSED DURING: 13 growth stages; Has 47 Blast hits to 47 proteins in 12 species: Archae - 0; Bacteria - 0; Metazoa - 1; Fungi - 0; Plants - 46; Viruses - 0; Other Eukaryotes - 0 (source: NCBI BL…
gene-LOC103454501	12.6128	14.2275	16.1691	84.5238	74.0242	98.7654	0.167148	-2.5808	4.58989e-38	1.67464e-36	down	XP_008392309.1	AT2G03550.1	| alpha/beta-Hydrolases superfamily protein | chr2:1077080-1078018 FORWARD LENGTH=312
gene-LOC103428479	0.414413	0.301639	0.382415	7.66365	11.6427	9.5125	0.0381163	-4.71345	4.69607e-38	1.7112e-36	down	XP_028959141.1	AT3G21690.1	| MATE efflux family protein | chr3:7638750-7641861 FORWARD LENGTH=506
gene-LOC103418437	0.09709	0.085353	0.0001	12.6654	13.1576	6.8477	0.00558738	-7.48361	4.95958e-38	1.80492e-36	down	XP_028954638.1	AT5G24910.1	CYP714A1 | cytochrome P450, family 714, subfamily A, polypeptide 1 | chr5:8567674-8570260 REVERSE LENGTH=532
gene-LOC103426347	0.62622	0.7289	0.507908	11.6118	12.5169	6.3344	0.0611569	-4.03134	5.56376e-38	2.02223e-36	down	XP_028961635.1	AT3G54870.1	MRH2, ARK1, CAE1 | Armadillo/beta-catenin repeat family protein / kinesin motor family protein | chr3:20330806-20335823 FORWARD LENGTH=941
gene-LOC103435395	0.098404	0.11768	0.224342	13.4544	16.7954	5.7523	0.0122333	-6.35304	5.73327e-38	2.0812e-36	down	XP_008372004.2	AT1G66350.1	RGL1, RGL | RGA-like 1 | chr1:24748327-24749862 FORWARD LENGTH=511
gene-LOC103441661	13.2655	9.48991	8.11271	191.57	155.437	91.9239	0.0703256	-3.82981	5.81242e-38	2.10726e-36	down	XP_008378575.1	AT2G22500.1	UCP5, ATPUMP5, DIC1 | uncoupling protein 5 | chr2:9563531-9564472 REVERSE LENGTH=313
gene-LOC103416013	4.66533	6.35404	4.57326	173.508	105.274	62.1402	0.0457366	-4.45051	5.98874e-38	2.16844e-36	down	XP_008352507.2	AT5G67080.1	MAPKKK19 | mitogen-activated protein kinase kinase kinase 19 | chr5:26772726-26773760 FORWARD LENGTH=344
gene-LOC103439272	13.9914	15.0849	17.0841	113.461	97.4379	78.8637	0.159304	-2.65014	6.25677e-38	2.26263e-36	down	XP_008376139.2	AT1G22170.1	| Phosphoglycerate mutase family protein | chr1:7826603-7828055 FORWARD LENGTH=334
gene-LOC103439589	33.4923	23.8945	19.8688	223.6	181.618	258.623	0.116377	-3.10313	6.33844e-38	2.28927e-36	down	NP_001306185.1	AT5G07580.1	| Integrase-type DNA-binding superfamily protein | chr5:2399525-2400349 FORWARD LENGTH=274
gene-LOC103411574	6.08831	4.24207	5.22605	31.3573	39.9713	45.9035	0.132698	-2.91378	7.40132e-38	2.66979e-36	down	XP_008348424.2	AT3G48280.1	CYP71A25 | cytochrome P450, family 71, subfamily A, polypeptide 25 | chr3:17879594-17881164 FORWARD LENGTH=490
gene-LOC103444510	41.0182	33.4771	30.3632	5.07636	5.61006	5.50286	6.47704	2.69533	7.43927e-38	2.6801e-36	up	XP_008381665.1	AT1G71360.1	| Galactose-binding protein | chr1:26892214-26894166 REVERSE LENGTH=596
gene-LOC103400202	0.526864	0.361108	0.900712	17.1392	21.5322	10.5928	0.036308	-4.78357	8.22489e-38	2.9557e-36	down	XP_028949764.1	AT4G31340.1	| myosin heavy chain-related | chr4:15205662-15208950 FORWARD LENGTH=437
gene-LOC114823901	2.07401	3.29005	3.38736	27.9283	29.1742	36.3072	0.0936886	-3.41598	8.37861e-38	3.00716e-36	down	XP_028955522.1	AT1G01200.1	ATRABA3, ATRAB-A3, RABA3 | RAB GTPase homolog A3 | chr1:86715-88145 REVERSE LENGTH=237
gene-LOC114825660	0.093749	0.206908	0.0001	61.8831	90.6881	20.303	0.00173974	-9.16691	8.92318e-38	3.19861e-36	down	XP_028960526.1	AT1G63830.3	| PLAC8 family protein | chr1:23685408-23687098 FORWARD LENGTH=232
gene-LOC103415673	0.0001	0.136534	0.0001	29.508	23.2529	12.1894	0.00210521	-8.89182	8.94764e-38	3.20337e-36	down	XP_028948154.1	AT1G15125.1	| S-adenosyl-L-methionine-dependent methyltransferases superfamily protein | chr1:5204625-5205912 FORWARD LENGTH=351
gene-LOC103453352	125.76	135.577	132.971	846.317	867.52	623.008	0.168735	-2.56717	1.03355e-37	3.691e-36	down	XP_008391121.1	AT2G27510.1	ATFD3, FD3 | ferredoxin 3 | chr2:11758281-11758748 REVERSE LENGTH=155
gene-LOC114822211	13.0583	11.6807	11.8153	71.0551	84.8089	65.5674	0.165082	-2.59875	1.04792e-37	3.73768e-36	down	XP_028952302.1	AT1G24020.2	MLP423 | MLP-like protein 423 | chr1:8500653-8501458 REVERSE LENGTH=155
gene-LOC103417563	0.766469	0.959829	0.854894	10.6351	8.66618	14.3686	0.0766619	-3.70535	1.30958e-37	4.65935e-36	down	XP_028944754.1	AT2G22620.1	| Rhamnogalacturonate lyase family protein | chr2:9604902-9610156 REVERSE LENGTH=677
gene-LOC103444902	4.46761	2.77253	3.81558	0.05792	0.058195	0.06776	60.1263	5.90992	1.45179e-37	5.15891e-36	up	XP_028965602.1	AT1G78610.1	MSL6 | mechanosensitive channel of small conductance-like 6 | chr1:29569226-29572126 REVERSE LENGTH=856
gene-LOC103442121	0.221722	0.194367	0.327976	33.2526	36.079	15.571	0.00876375	-6.83424	1.55542e-37	5.52029e-36	down	XP_008379099.2	AT3G48660.1	| Protein of unknown function (DUF 3339) | chr3:18029659-18030133 FORWARD LENGTH=89
gene-LOC103438621	7.89942	7.08091	6.42926	36.8917	41.9775	44.0564	0.174167	-2.52146	1.59076e-37	5.63872e-36	down	XP_008375374.1	AT5G07030.1	| Eukaryotic aspartyl protease family protein | chr5:2183600-2185717 REVERSE LENGTH=455
gene-LOC103404828	19.7748	17.1173	21.9829	188.262	170.678	110.207	0.125494	-2.99431	1.70116e-37	6.02262e-36	down	XP_028952365.1	AT1G70420.1	| Protein of unknown function (DUF1645) | chr1:26539840-26540658 REVERSE LENGTH=272
gene-LOC103429980	137.551	80.1771	64.8889	4.26616	3.97658	1.85876	27.9777	4.80621	1.8672e-37	6.6023e-36	up	XP_008366333.1	AT4G13480.1	AtMYB79, MYB79 | myb domain protein 79 | chr4:7836675-7837653 FORWARD LENGTH=261
gene-LOC103404126	72.4759	77.8108	72.63	12.9869	14.9541	13.9302	5.32388	2.41248	2.31772e-37	8.1852e-36	up	XP_008341206.2	AT3G02050.1	KUP3, ATKUP3, ATKT4 | K+ uptake transporter 3 | chr3:350815-354135 FORWARD LENGTH=789
gene-LOC103442682	0.245313	0.203113	0.272965	50.9078	16.9147	102.439	0.00423695	-7.88276	2.37465e-37	8.3759e-36	down	XP_008379720.1	AT2G44310.1	| Calcium-binding EF-hand family protein | chr2:18309285-18309713 FORWARD LENGTH=142
gene-LOC103444825	17.8804	15.7186	22.2587	101.661	116.157	146.842	0.153178	-2.70672	2.81195e-37	9.90615e-36	down	XP_008381990.2	AT1G22410.1	| Class-II DAHP synthetase family protein | chr1:7912120-7914742 FORWARD LENGTH=527
gene-LOC103425458	7.94616	11.0407	9.2964	0.370084	0.381387	0.485788	22.8596	4.51473	3.06773e-37	1.0794e-35	up	XP_028952170.1	AT2G03640.1	| Nuclear transport factor 2 (NTF2) family protein with RNA binding (RRM-RBD-RNP motifs) domain | chr2:1104525-1106418 REVERSE LENGTH=422
gene-LOC103451736	29.6577	28.7062	30.2068	194.807	151.306	256.998	0.146856	-2.76752	3.44787e-37	1.21166e-35	down	XP_008389381.1	AT2G03800.1	GEK1 | D-aminoacyl-tRNA deacylases | chr2:1156782-1158695 FORWARD LENGTH=317
gene-LOC108171244	0.759987	0.952847	1.0182	15.4245	11.0958	10.8921	0.0729981	-3.776	4.11454e-37	1.44417e-35	down	XP_028951966.1	AT2G26710.1	BAS1, CYP734A1, CYP72B1 | Cytochrome P450 superfamily protein | chr2:11380700-11383413 FORWARD LENGTH=520
gene-LOC103444766	1.39647	3.06692	1.83588	39.3014	90.0172	44.2043	0.0363022	-4.7838	4.90665e-37	1.72009e-35	down	XP_008381935.2	AT1G04110.1	SDD1 | Subtilase family protein | chr1:1061457-1063784 REVERSE LENGTH=775
gene-LOC103450567	0.214148	0.126857	0.336545	18.2306	12.5562	7.43408	0.0177272	-5.81789	5.18736e-37	1.81627e-35	down	XP_017192050.2	AT3G54140.1	ATPTR1, PTR1 | peptide transporter 1 | chr3:20045885-20048154 REVERSE LENGTH=570
gene-LOC103448428	3.73327	2.9214	2.7422	38.3618	49.9504	35.5607	0.0758589	-3.72054	7.46971e-37	2.61221e-35	down	XP_008385916.1	AT2G16385.1	| unknown protein; FUNCTIONS IN: molecular_function unknown; INVOLVED IN: biological_process unknown; LOCATED IN: endomembrane system; BEST Arabidopsis thaliana protein match is: unknown protein (TAIR:AT4G34600.1); Has 35333 Blast hits to 34131 proteins in 2444 species: Archae - 798; Bacteria - 22429; Metazoa - 974; Fungi - 991; Plants - 531; Viruses - 0; Other Eukaryotes - 9610 (source: NCBI BLi…
gene-LOC103425668	1.53515	0.428581	1.07739	33.0945	37.4518	24.321	0.0320566	-4.96324	8.28054e-37	2.89223e-35	down	XP_008361978.3	AT5G35630.3	GS2, GLN2, ATGSL1 | glutamine synthetase 2 | chr5:13831220-13833239 FORWARD LENGTH=430
gene-LOC103434169	172.018	102.874	119.756	2.60073	5.45205	7.78982	24.9106	4.63869	8.40479e-37	2.93205e-35	up	XP_008370705.2	AT3G04720.1	PR4, HEL, PR-4 | pathogenesis-related 4 | chr3:1285691-1286531 REVERSE LENGTH=212
gene-LOC103403692	1.11983	1.07194	1.36568	17.301	16.2979	9.67714	0.0822037	-3.60465	8.91087e-37	3.10482e-35	down	XP_008340755.2	AT4G16120.1	ATSEB1, COBL7, SEB1 | COBRA-like protein-7 precursor | chr4:9116591-9119138 REVERSE LENGTH=661
gene-LOC103451615	72.492	77.6183	64.1794	11.3112	13.3004	12.1043	5.83644	2.54509	1.09467e-36	3.80492e-35	up	XP_008389249.1	AT1G15100.1	RHA2A | RING-H2 finger A2A | chr1:5193703-5194170 REVERSE LENGTH=155
gene-LOC114824419	10.6749	8.09173	6.0972	140.121	114.381	71.7849	0.0762024	-3.71402	1.09917e-36	3.81591e-35	down	XP_028957185.1	AT4G20780.1	CML42 | calmodulin like 42 | chr4:11133309-11133884 REVERSE LENGTH=191
gene-LOC103402649	2.26118	2.42428	3.30053	34.3717	41.3961	21.0385	0.0824946	-3.59956	1.45953e-36	5.0547e-35	down	XP_028951201.1	AT2G26710.1	BAS1, CYP734A1, CYP72B1 | Cytochrome P450 superfamily protein | chr2:11380700-11383413 FORWARD LENGTH=520
gene-LOC103407786	9.05277	5.66873	8.36706	80.1208	96.5665	53.7135	0.10021	-3.3189	1.54426e-36	5.34169e-35	down	XP_008344883.2	AT3G45010.1	scpl48 | serine carboxypeptidase-like 48 | chr3:16466328-16468845 FORWARD LENGTH=510
gene-LOC114819840	0.471401	0.586122	0.0001	110.506	131.336	84.429	0.00324154	-8.26911	1.5657e-36	5.40933e-35	down	XP_028945327.1	AT5G49350.2	| Glycine-rich protein family | chr5:20009834-20011095 REVERSE LENGTH=225
gene-LOC103421872	0.398388	0.243231	0.296705	10.0406	14.0607	6.27276	0.0308923	-5.01661	1.73551e-36	5.98877e-35	down	XP_008358135.1	AT1G12110.1	NRT1.1, CHL1-1, NRT1, B-1, ATNRT1, CHL1 | nitrate transporter 1.1 | chr1:4105341-4109290 FORWARD LENGTH=590
gene-LOC103424044	51.1328	58.2719	56.6125	399.357	370.407	264.432	0.160528	-2.63911	1.75794e-36	6.05886e-35	down	XP_028947019.1	AT4G30190.1	AHA2, PMA2, HA2 | H(+)-ATPase 2 | chr4:14770820-14775920 REVERSE LENGTH=948
gene-LOC103449014	52.2152	43.5244	44.5642	3.55456	6.14948	3.18653	10.8842	3.44417	1.89957e-36	6.53913e-35	up	XP_008386509.1	AT5G46600.1	| Aluminium activated malate transporter family protein | chr5:18907849-18910742 REVERSE LENGTH=539
gene-LOC103439911	1.45887	1.61294	2.10871	24.0341	22.3987	13.5815	0.0863216	-3.53413	1.94658e-36	6.69292e-35	down	XP_008376774.1	AT2G46620.1	| P-loop containing nucleoside triphosphate hydrolases superfamily protein | chr2:19139071-19140546 REVERSE LENGTH=491
gene-LOC103446226	0.035149	0.028971	0.128704	7.56283	13.0886	4.94682	0.0075327	-7.05262	2.04516e-36	7.01503e-35	down	XP_008383532.2	AT5G45650.1	| subtilase family protein | chr5:18513520-18518790 REVERSE LENGTH=791
gene-LOC103446115	71.4764	69.8007	62.1966	435.529	452.345	320.935	0.168326	-2.57067	2.13147e-36	7.30231e-35	down	XP_008383404.1	AT4G05390.1	ATRFNR1, RFNR1 | root FNR 1 | chr4:2738839-2740483 REVERSE LENGTH=378
gene-LOC103440844	0.0001	0.04235	0.075007	10.0725	9.27075	4.33455	0.00496063	-7.65526	2.27184e-36	7.77393e-35	down	XP_008377771.2	AT5G10530.1	| Concanavalin A-like lectin protein kinase family protein | chr5:3324978-3326933 REVERSE LENGTH=651
gene-LOC103447887	5.58561	4.29965	7.64187	72.0013	83.2781	47.4085	0.0864735	-3.5316	2.50902e-36	8.57529e-35	down	XP_008385317.2	AT5G60680.1	| Protein of unknown function, DUF584 | chr5:24386247-24386738 FORWARD LENGTH=163
gene-LOC103401545	0.708019	0.489649	0.374856	14.376	16.5505	7.90093	0.0405004	-4.62592	2.74535e-36	9.37181e-35	down	XP_008338483.2	AT5G10530.1	| Concanavalin A-like lectin protein kinase family protein | chr5:3324978-3326933 REVERSE LENGTH=651
gene-LOC103446373	0.749811	0.911596	0.640292	20.5417	26.7634	10.7483	0.0396479	-4.65661	3.17981e-36	1.0842e-34	down	XP_008383728.2	AT4G39330.1	ATCAD9, CAD9 | cinnamyl alcohol dehydrogenase 9 | chr4:18291268-18292772 FORWARD LENGTH=360
gene-LOC103411764	32.4648	34.166	31.5362	215.963	225.563	152.355	0.165297	-2.59686	3.22135e-36	1.09706e-34	down	XP_017181664.2	AT1G63940.2	MDAR6 | monodehydroascorbate reductase 6 | chr1:23730095-23733534 FORWARD LENGTH=493
gene-LOC103444623	0.0001	0.078393	0.0001	8.20857	7.73652	9.40967	0.00309973	-8.33364	3.57248e-36	1.2152e-34	down	XP_008381799.3	AT1G68040.1	| S-adenosyl-L-methionine-dependent methyltransferases superfamily protein | chr1:25502876-25505224 FORWARD LENGTH=363
gene-LOC103422648	101.914	73.1468	86.0609	9.73377	14.276	13.203	7.017	2.81085	4.39104e-36	1.48833e-34	up	XP_028943970.1	AT3G14470.1	| NB-ARC domain-containing disease resistance protein | chr3:4857940-4861104 FORWARD LENGTH=1054
gene-LOC103449300	51.7839	90.9182	62.0471	6.86705	8.96098	7.66738	8.71444	3.12341	4.74123e-36	1.60512e-34	up	XP_008386810.2	AT1G64760.2	| O-Glycosyl hydrolases family 17 protein | chr1:24054220-24056194 REVERSE LENGTH=481
gene-LOC103433947	13.0251	17.9592	18.7588	89.8087	94.0644	93.9996	0.179014	-2.48186	4.96345e-36	1.67837e-34	down	NP_001281026.1	AT1G55020.1	LOX1, ATLOX1 | lipoxygenase 1 | chr1:20525798-20530143 FORWARD LENGTH=859
gene-LOC103430164	2.74354	1.78834	4.0508	33.6352	32.1183	30.2323	0.0894161	-3.48332	5.13366e-36	1.73388e-34	down	XP_028944960.1	AT1G17020.1	SRG1, ATSRG1 | senescence-related gene 1 | chr1:5820258-5821741 FORWARD LENGTH=358
gene-LOC103455685	31.999	43.564	46.7754	3.71396	4.26856	6.04163	8.7234	3.12489	5.22816e-36	1.76372e-34	up	XP_008393486.2	AT1G18330.1	EPR1, RVE7 | Homeodomain-like superfamily protein | chr1:6306196-6307640 REVERSE LENGTH=346
gene-LOC103425574	5.57708	13.0483	9.94237	0.11681	0.025325	0.117863	109.877	6.77974	5.26596e-36	1.77438e-34	up	XP_008361886.2	AT2G02950.1	PKS1 | phytochrome kinase substrate 1 | chr2:855149-856468 REVERSE LENGTH=439
gene-LOC103432903	4.05822	4.10051	5.20108	32.8997	46.3644	73.4616	0.0874758	-3.51497	5.31063e-36	1.78733e-34	down	XP_008369344.1	AT2G40480.1	| Plant protein of unknown function (DUF827) | chr2:16910425-16912444 FORWARD LENGTH=518
gene-LOC103423436	0.273838	0.481515	0.427943	14.5867	14.5034	10.3324	0.0300157	-5.05814	6.53912e-36	2.19563e-34	down	XP_008359743.1	AT5G06060.1	| NAD(P)-binding Rossmann-fold superfamily protein | chr5:1824066-1825833 REVERSE LENGTH=264
gene-LOC103449327	0.480944	0.29079	0.400152	14.436	15.4114	6.90508	0.0318859	-4.97094	6.67494e-36	2.23861e-34	down	XP_008386851.2	AT5G13530.1	KEG | protein kinases;ubiquitin-protein ligases | chr5:4345618-4354369 FORWARD LENGTH=1625
gene-LOC103407222	0.0001	0.0001	0.0001	37.8875	22.6885	13.0389	4.07526e-06	-17.9047	7.37796e-36	2.47149e-34	down	XP_008344390.2	AT2G02850.1	ARPN | plantacyanin | chr2:826630-827720 REVERSE LENGTH=129
gene-LOC103420620	7.09029	8.50391	8.69114	67.289	45.2517	49.0879	0.150254	-2.73453	7.54358e-36	2.52401e-34	down	XP_008356901.1	AT5G59520.1	ZIP2 | ZRT/IRT-like protein 2 | chr5:23991447-23992762 REVERSE LENGTH=353
gene-LOC114819204	207.045	216.718	205.55	15.2372	28.2047	27.8008	8.83336	3.14296	8.14982e-36	2.72367e-34	up	XP_028949248.1	AT5G66900.1	| Disease resistance protein (CC-NBS-LRR class) family | chr5:26714931-26717757 REVERSE LENGTH=809
gene-LOC103413287	51.3271	53.2531	50.3649	314.912	282.058	229.082	0.187573	-2.41448	9.6871e-36	3.23366e-34	down	XP_008349986.2	AT3G12630.1	| A20/AN1-like zinc finger family protein | chr3:4012707-4013189 FORWARD LENGTH=160
gene-LOC103426963	0.059321	0.180326	0.079423	7.83463	9.45345	4.25133	0.0148133	-6.07696	1.1525e-35	3.83822e-34	down	XP_017185494.2	AT5G56790.1	| Protein kinase superfamily protein | chr5:22968610-22971391 FORWARD LENGTH=669
gene-LOC103405838	2.83	1.7009	3.54628	127.597	73.4319	43.0814	0.0330882	-4.91754	1.15671e-35	3.84778e-34	down	XP_008343072.2	AT5G37490.1	| ARM repeat superfamily protein | chr5:14887744-14889051 FORWARD LENGTH=435
gene-LOC103415136	0.0001	0.0001	0.0001	10.1857	11.389	8.85488	9.85885e-06	-16.6301	1.16806e-35	3.88103e-34	down	XP_028956309.1	AT5G06720.1	ATPA2, PA2 | peroxidase 2 | chr5:2077567-2078857 REVERSE LENGTH=335
gene-LOC103416928	1.3007	0.819527	1.88188	23.387	26.4523	18.244	0.0587824	-4.08847	1.17254e-35	3.88748e-34	down	XP_008353355.1	AT5G57685.1	ATGDU3, GDU3, LSB1 | glutamine dumper 3 | chr5:23366356-23366802 REVERSE LENGTH=148
gene-LOC103407042	8.41936	8.39055	7.06188	62.9766	52.9172	52.2506	0.141972	-2.81632	1.17272e-35	3.88748e-34	down	XP_008344222.1	AT2G17705.1	| unknown protein; FUNCTIONS IN: molecular_function unknown; INVOLVED IN: biological_process unknown; LOCATED IN: plasma membrane; EXPRESSED IN: cultured cell; BEST Arabidopsis thaliana protein match is: unknown protein (TAIR:AT4G08330.1); Has 135 Blast hits to 135 proteins in 32 species: Archae - 5; Bacteria - 29; Metazoa - 0; Fungi - 0; Plants - 91; Viruses - 0; Other Eukaryotes - 10 (source: N…
gene-LOC114825263	0.36209	0.047698	0.202134	26.8559	19.4512	13.7476	0.0101894	-6.61678	1.44515e-35	4.77951e-34	down	XP_028959506.1	AT5G39160.1	| RmlC-like cupins superfamily protein | chr5:15679195-15679970 REVERSE LENGTH=222
gene-LOC103450791	0.934009	1.26289	0.948031	7.65254	7.78342	8.54612	0.131137	-2.93086	1.46778e-35	4.84875e-34	down	XP_008388402.3	AT3G23590.1	RFR1, MED33A | REF4-related 1 | chr3:8467638-8473469 FORWARD LENGTH=1309
gene-LOC103400320	0.0001	0.0001	0.0001	5.87763	8.19605	2.88886	1.7686e-05	-15.787	2.03832e-35	6.71027e-34	down	XP_028949190.1	AT4G22130.2	SRF8 | STRUBBELIG-receptor family 8 | chr4:11724781-11727331 FORWARD LENGTH=562
gene-LOC103429446	0.0001	0.0001	0.0001	18.9002	9.26285	5.61379	8.88183e-06	-16.7807	2.25974e-35	7.43069e-34	down	XP_008365817.2	AT5G38630.1	ACYB-1, CYB-1 | cytochrome B561-1 | chr5:15466141-15467511 FORWARD LENGTH=230
gene-LOC103440470	0.071974	0.032468	0.117649	17.144	9.53794	5.95197	0.00680554	-7.19908	2.57651e-35	8.4529e-34	down	XP_008377383.2	AT1G47710.1	| Serine protease inhibitor (SERPIN) family protein | chr1:17558271-17560061 FORWARD LENGTH=391
gene-LOC103400753	5.62483	5.61288	7.35021	35.4467	51.4822	44.0583	0.141906	-2.81699	2.71424e-35	8.8844e-34	down	XP_008337635.2	AT4G26220.1	| S-adenosyl-L-methionine-dependent methyltransferases superfamily protein | chr4:13284179-13285146 FORWARD LENGTH=232
gene-LOC103448510	9.39753	11.2928	13.3246	58.7804	63.9514	67.9402	0.178395	-2.48685	2.73816e-35	8.95248e-34	down	XP_008385992.2	AT5G54840.1	ATSGP1, SGP1 | Ras-related small GTP-binding family protein | chr5:22276611-22278328 REVERSE LENGTH=288
gene-GAD2	2.65931	2.12341	2.27931	34.6401	16.7517	32.0797	0.084604	-3.56313	2.88096e-35	9.40861e-34	down	NP_001280764.1	AT5G17330.1	GAD, GAD1 | glutamate decarboxylase | chr5:5711141-5714839 FORWARD LENGTH=502
gene-LOC103442087	0.030355	0.0519	0.04833	2.41962	2.88363	3.5336	0.0147773	-6.08047	2.90661e-35	9.48157e-34	down	XP_008379058.2	AT3G26782.1	| Tetratricopeptide repeat (TPR)-like superfamily protein | chr3:9850594-9852682 FORWARD LENGTH=659
gene-LOC103453944	290.805	289.203	300.938	55.9336	55.0823	64.2796	5.02549	2.32926	2.95914e-35	9.64195e-34	up	XP_008391762.2	AT3G52880.1	ATMDAR1, MDAR1 | monodehydroascorbate reductase 1 | chr3:19601477-19604366 REVERSE LENGTH=434
gene-LOC103416003	3.52087	2.85085	4.87611	65.7319	44.827	33.7378	0.0779493	-3.68132	2.96703e-35	9.65667e-34	down	XP_008352500.2	AT1G49570.1	| Peroxidase superfamily protein | chr1:18347077-18348712 FORWARD LENGTH=350
gene-LOC103437947	18.2619	17.2103	17.6437	2.88634	2.91444	2.90915	6.09831	2.60841	3.40462e-35	1.10558e-33	up	XP_008374698.1	AT1G73980.1	| Phosphoribulokinase / Uridine kinase family | chr1:27820292-27823527 REVERSE LENGTH=643
gene-LOC103420166	3.76836	1.84911	3.16269	40.981	40.201	26.0181	0.0819044	-3.60992	3.89715e-35	1.26408e-33	down	XP_008356451.1	AT2G32440.2	KAO2 | ent-kaurenoic acid hydroxylase 2 | chr2:13775668-13777783 FORWARD LENGTH=489
gene-LOC103452863	10.7278	9.67149	11.397	93.6707	75.5569	54.6961	0.141996	-2.81608	3.93321e-35	1.27433e-33	down	XP_008390621.2	AT3G16720.1	ATL2, TL2 | TOXICOS EN LEVADURA 2 | chr3:5692880-5693794 FORWARD LENGTH=304
gene-LOC103420867	0.519368	0.23395	0.665727	31.2608	16.6855	52.3753	0.0141449	-6.14357	3.95511e-35	1.27998e-33	down	XP_008357133.1	AT1G75580.1	| SAUR-like auxin-responsive protein family | chr1:28377530-28377856 FORWARD LENGTH=108
gene-LOC103452443	8.00699	8.01365	9.02564	46.3749	58.4534	40.0764	0.172847	-2.53244	4.49089e-35	1.45173e-33	down	XP_028955112.1	AT3G58060.1	| Cation efflux family protein | chr3:21497778-21499676 REVERSE LENGTH=411
gene-LOC103432977	0.244106	0.408762	0.853017	27.0829	32.6542	14.7751	0.0202099	-5.62879	4.50825e-35	1.4557e-33	down	XP_008369419.2	AT5G47230.1	ERF5, ATERF-5, ATERF5 | ethylene responsive element binding factor 5 | chr5:19180072-19180974 FORWARD LENGTH=300
gene-LOC103447706	197.907	83.2185	191.291	4106.52	5967.58	2466.16	0.037672	-4.73036	4.70406e-35	1.51722e-33	down	XP_008385114.1	AT3G09390.1	MT2A, ATMT-K, ATMT-1 | metallothionein 2A | chr3:2889737-2890188 REVERSE LENGTH=81
gene-LOC114820049	0.031601	0.0001	0.0001	12.7391	8.13606	4.08814	0.00127391	-9.61652	4.73658e-35	1.52599e-33	down	XP_028945783.1	AT2G40070.1	| BEST Arabidopsis thaliana protein match is: proline-rich family protein (TAIR:AT3G09000.1); Has 35333 Blast hits to 34131 proteins in 2444 species: Archae - 798; Bacteria - 22429; Metazoa - 974; Fungi - 991; Plants - 531; Viruses - 0; Other Eukaryotes - 9610 (source: NCBI BLink). | chr2:16728378-16731160 REVERSE LENGTH=607
gene-LOC103448089	0.0001	0.049884	0.0001	11.4948	4.55982	6.45364	0.00222514	-8.81189	5.7017e-35	1.83486e-33	down	XP_028944445.1	AT5G22860.1	| Serine carboxypeptidase S28 family protein | chr5:7639511-7642945 REVERSE LENGTH=502
gene-LOC103450351	75.5039	107.182	88.0891	13.456	14.0264	16.5968	6.14292	2.61892	6.55287e-35	2.10641e-33	up	XP_008387909.1	AT1G60420.1	| DC1 domain-containing protein | chr1:22261978-22264243 FORWARD LENGTH=578
gene-LOC103453116	5.92544	4.69911	4.76252	26.2792	29.0072	37.2443	0.166291	-2.58821	6.60319e-35	2.1202e-33	down	XP_008390886.2	AT3G04910.1	WNK1, ZIK4, ATWNK1 | with no lysine (K) kinase 1 | chr3:1355084-1358057 FORWARD LENGTH=700
gene-LOC103448066	0.357518	0.271031	0.31017	14.6685	12.2078	7.54415	0.0272721	-5.19643	7.16702e-35	2.29866e-33	down	XP_028945194.1	AT4G10520.1	| Subtilase family protein | chr4:6499794-6502866 FORWARD LENGTH=756
gene-LOC114824951	0.0001	0.0001	0.0001	3.52348	4.33402	5.20594	2.29648e-05	-15.4102	7.7201e-35	2.47328e-33	down	XP_028958647.1	AT5G18470.1	| Curculin-like (mannose-binding) lectin family protein | chr5:6127952-6129193 FORWARD LENGTH=413
gene-LOC103443128	0.332626	0.128366	0.580411	17.759	18.2004	14.4722	0.0206498	-5.59773	9.26245e-35	2.96409e-33	down	XP_008380135.2	AT2G42140.1	| VQ motif-containing protein | chr2:17568964-17569482 REVERSE LENGTH=172
gene-LOC103432057	0.228835	0.092472	0.146199	12.2742	7.21098	5.6807	0.018577	-5.75034	9.4102e-35	3.00801e-33	down	XP_028953765.1	AT3G26300.1	CYP71B34 | cytochrome P450, family 71, subfamily B, polypeptide 34 | chr3:9639199-9640866 REVERSE LENGTH=500
gene-LOC103420419	39.3502	40.4729	39.415	198.344	182.364	265.345	0.184564	-2.43781	1.0064e-34	3.21342e-33	down	XP_028959953.1	AT2G01970.1	| Endomembrane protein 70 protein family | chr2:452197-454819 REVERSE LENGTH=592
gene-LOC114823990	2.55609	1.68899	1.53575	37.377	33.8958	25.0871	0.0599921	-4.05908	1.02001e-34	3.25324e-33	down	XP_028955916.1	AT4G27280.1	| Calcium-binding EF-hand family protein | chr4:13663770-13664162 REVERSE LENGTH=130
gene-LOC103405048	3.61616	3.53271	4.36536	26.2446	29.0209	22.6018	0.14787	-2.7576	1.02234e-34	3.25706e-33	down	XP_008342240.1	AT4G12730.1	FLA2 | FASCICLIN-like arabinogalactan 2 | chr4:7491598-7492809 REVERSE LENGTH=403
gene-LOC103432382	0.084151	0.08	0.108828	32.6698	23.7558	10.7196	0.0040655	-7.94235	1.09767e-34	3.49314e-33	down	XP_008368794.1	AT1G58420.1	| Uncharacterised conserved protein UCP031279 | chr1:21707407-21707946 FORWARD LENGTH=179
gene-OSC1	8.48903	7.25098	6.06595	59.9542	38.95	49.6784	0.14676	-2.76847	1.12341e-34	3.57108e-33	down	XP_017189540.2	AT1G78950.1	| Terpenoid cyclases family protein | chr1:29684558-29688673 REVERSE LENGTH=759
gene-LOC103409448	9.65142	9.37462	10.4553	79.7966	99.3231	51.7031	0.127723	-2.96891	1.21071e-34	3.84435e-33	down	XP_008346486.2	AT5G51920.1	| Pyridoxal phosphate (PLP)-dependent transferases superfamily protein | chr5:21097202-21098914 REVERSE LENGTH=570
gene-LOC103446274	0.183134	0.474288	0.331913	20.1258	34.8207	9.61351	0.0153243	-6.02804	1.34517e-34	4.26184e-33	down	XP_017190592.2	AT1G69850.1	ATNRT1:2, NTL1, NRT1:2 | nitrate transporter 1:2 | chr1:26296945-26300407 REVERSE LENGTH=585
gene-LOC103426994	99.9413	94.5549	76.5761	16.9188	15.0637	16.2521	5.61988	2.49054	1.3813e-34	4.37148e-33	up	XP_008363294.1	AT2G17840.1	ERD7 | Senescence/dehydration-associated protein-related | chr2:7755923-7757798 REVERSE LENGTH=452
gene-LOC103427292	73.2747	70.355	66.4767	13.5741	14.5235	14.2867	4.95718	2.30952	1.54415e-34	4.88146e-33	up	XP_008363580.2	AT4G26850.1	VTC2 | mannose-1-phosphate guanylyltransferase (GDP)s;GDP-galactose:mannose-1-phosphate guanylyltransferases;GDP-galactose:glucose-1-phosphate guanylyltransferases;GDP-galactose:myoinositol-1-phosphate guanylyltransferases;glucose-1-phosphate guanylyltransferase | chr4:13499262-13501145 REVERSE LENGTH=442
gene-LOC103415848	8.39305	7.02626	13.0246	83.4585	78.004	113.185	0.103565	-3.27139	1.71377e-34	5.41168e-33	down	XP_008352354.1	AT1G52140.1	| unknown protein; BEST Arabidopsis thaliana protein match is: unknown protein (TAIR:AT3G16330.1); Has 114 Blast hits to 114 proteins in 15 species: Archae - 0; Bacteria - 0; Metazoa - 0; Fungi - 0; Plants - 114; Viruses - 0; Other Eukaryotes - 0 (source: NCBI BLink). | chr1:19407559-19408185 REVERSE LENGTH=208
gene-LOC103446556	0.445228	0.027162	0.159075	43.1594	54.7901	25.5643	0.00511251	-7.61175	1.82841e-34	5.76736e-33	down	XP_008383910.1	AT1G16250.1	| Galactose oxidase/kelch repeat superfamily protein | chr1:5557214-5558697 FORWARD LENGTH=383
gene-LOC103439396	191.062	154.629	165.542	26.6469	33.9131	24.6001	6.0032	2.58573	1.93803e-34	6.1064e-33	up	XP_008376186.1	AT2G46680.1	ATHB-7, ATHB7, HB-7 | homeobox 7 | chr2:19165777-19166773 REVERSE LENGTH=258
gene-LOC103411114	65.4929	61.1994	83.6418	10.362	7.30562	11.5063	7.20964	2.84993	2.06593e-34	6.50224e-33	up	XP_008347993.2	AT3G02040.1	SRG3 | senescence-related gene 3 | chr3:348505-349909 REVERSE LENGTH=361
gene-LOC103420819	0.228757	0.360328	0.774816	18.9912	19.9471	46.6499	0.0159356	-5.9716	2.21224e-34	6.95508e-33	down	XP_008357089.2	AT2G39700.1	ATEXPA4, ATEXP4, ATHEXP ALPHA 1.6, EXPA4 | expansin A4 | chr2:16544246-16545434 REVERSE LENGTH=257
gene-LOC103436598	7.05054	5.3574	7.38971	43.5455	42.8894	36.3288	0.161266	-2.63248	2.32857e-34	7.31278e-33	down	XP_008373261.2	AT4G39955.1	| alpha/beta-Hydrolases superfamily protein | chr4:18530573-18532088 FORWARD LENGTH=328
gene-LOC103450652	2.33176	1.62932	2.65565	18.7891	20.6956	19.5525	0.112077	-3.15743	2.41394e-34	7.57259e-33	down	XP_008388240.2	AT1G21890.1	| nodulin MtN21 /EamA-like transporter family protein | chr1:7682808-7685581 REVERSE LENGTH=389
gene-LOC103435901	209.332	183.746	186.655	32.1378	35.6124	22.9174	6.39406	2.67673	3.31245e-34	1.03572e-32	up	XP_008372552.1	AT3G25290.2	| Auxin-responsive family protein | chr3:9208955-9210353 FORWARD LENGTH=393
gene-LOC103448533	0.212833	0.162727	0.342889	7.72609	11.6492	12.3106	0.0226741	-5.46281	3.56726e-34	1.11417e-32	down	XP_008386019.1	AT2G41480.1	| Peroxidase superfamily protein | chr2:17296986-17298729 REVERSE LENGTH=341
gene-LOC103447873	75.3564	77.6285	77.8668	13.9511	16.3444	13.9929	5.21247	2.38197	3.7177e-34	1.1599e-32	up	XP_008385300.2	AT5G60540.1	EMB2407, ATPDX2, PDX2 | pyridoxine biosynthesis 2 | chr5:24336874-24338647 REVERSE LENGTH=255
gene-LOC103414335	1.81995	2.04692	2.74021	17.6473	30.3697	36.6548	0.0780317	-3.6798	3.75828e-34	1.17128e-32	down	XP_008350958.3	AT2G27660.1	| Cysteine/Histidine-rich C1 domain family protein | chr2:11798694-11800850 REVERSE LENGTH=718
gene-LOC103450277	50.1414	69.3892	53.4217	0.674321	2.75301	1.62896	34.2054	5.09615	3.83544e-34	1.19403e-32	up	XP_028945444.1	AT3G55610.1	P5CS2 | delta 1-pyrroline-5-carboxylate synthase 2 | chr3:20624278-20628989 REVERSE LENGTH=726
gene-LOC103404151	0.0001	0.0001	0.085844	7.56682	9.33713	11.1596	0.00306604	-8.34941	4.06516e-34	1.26343e-32	down	XP_008341256.2	AT5G41050.1	| Pollen Ole e 1 allergen and extensin family protein | chr5:16433478-16434076 REVERSE LENGTH=172
gene-LOC103446733	0.113331	0.065918	0.130854	14.2901	4.09903	17.252	0.00870071	-6.84465	4.06719e-34	1.26343e-32	down	XP_008384084.2	AT4G22010.1	sks4 | SKU5 similar 4 | chr4:11663429-11666463 FORWARD LENGTH=541
gene-LOC103421548	1.04777	0.524567	0.871734	11.7407	11.9941	14.4362	0.0640296	-3.96512	4.5333e-34	1.4067e-32	down	XP_008357813.2	AT5G15900.1	TBL19 | TRICHOME BIREFRINGENCE-LIKE 19 | chr5:5189524-5192070 REVERSE LENGTH=426
gene-LOC103404157	125.869	100.488	135.632	20.1045	12.2476	17.4402	7.26999	2.86195	4.86781e-34	1.50886e-32	up	XP_008341262.2	AT3G02040.1	SRG3 | senescence-related gene 3 | chr3:348505-349909 REVERSE LENGTH=361
gene-LOC103415822	1.27249	1.09722	1.23564	8.84286	19.3391	12.0387	0.089639	-3.47973	5.51549e-34	1.70593e-32	down	XP_017182421.2	AT3G06880.2	| Transducin/WD40 repeat-like superfamily protein | chr3:2170516-2175686 REVERSE LENGTH=1264
gene-LOC103420167	6.78089	6.9766	7.11773	40.0279	41.4473	31.1148	0.185409	-2.43122	5.57471e-34	1.72239e-32	down	XP_008356452.1	AT4G17800.1	| Predicted AT-hook DNA-binding family protein | chr4:9895549-9896427 REVERSE LENGTH=292
gene-LOC103455907	0.132599	0.0001	0.0001	25.0611	16.9549	10.3417	0.00253637	-8.62302	5.60275e-34	1.72918e-32	down	XP_008393744.2	AT4G37540.1	LBD39 | LOB domain-containing protein 39 | chr4:17639649-17640509 REVERSE LENGTH=240
gene-LOC108174530	0.055752	0.029247	0.015822	7.73697	5.25373	4.1129	0.00589472	-7.40636	5.74935e-34	1.77061e-32	down	XP_017191085.2	AT3G26040.1	| HXXXD-type acyl-transferase family protein | chr3:9519741-9521069 FORWARD LENGTH=442
gene-LOC114826047	0.863522	1.19255	1.2639	53.6811	31.9628	18.34	0.0319278	-4.96904	5.81131e-34	1.78777e-32	down	XP_028961495.1	AT2G45760.1	BAP2, BAL | BON association protein 2 | chr2:18847125-18847748 REVERSE LENGTH=207
gene-LOC103443180	6.48489	7.488	5.64321	81.2923	62.3898	43.7622	0.10465	-3.25635	6.02803e-34	1.85246e-32	down	XP_008380205.2	AT1G01490.2	| Heavy metal transport/detoxification superfamily protein | chr1:180401-182066 REVERSE LENGTH=177
gene-LOC103439008	1.40478	2.42001	1.74179	31.8767	23.603	42.6525	0.0567253	-4.13986	6.48574e-34	1.99098e-32	down	XP_008375772.2	AT3G60270.1	| Cupredoxin superfamily protein | chr3:22278029-22278762 REVERSE LENGTH=187
gene-LOC103420683	34.9523	28.0384	31.0845	153.844	148.48	147.801	0.208998	-2.25844	6.58187e-34	2.01832e-32	down	XP_008356956.1	AT1G64230.2	UBC28 | ubiquitin-conjugating enzyme 28 | chr1:23833792-23835220 FORWARD LENGTH=148
gene-LOC114821953	0.076785	0.0001	0.0001	9.19058	9.18182	25.4154	0.00175814	-9.15173	6.65043e-34	2.03716e-32	down	XP_028951379.1	AT1G70710.1	ATGH9B1, CEL1, GH9B1 | glycosyl hydrolase 9B1 | chr1:26659356-26662962 REVERSE LENGTH=492
gene-LOC103404306	36.3316	39.7473	43.4903	7.25013	6.50333	8.36311	5.40632	2.43465	6.80809e-34	2.08323e-32	up	XP_008341425.1	AT5G40390.1	SIP1 | Raffinose synthase family protein | chr5:16161720-16165085 FORWARD LENGTH=783
gene-LOC103408124	1.86746	2.89802	3.53327	104.712	41.1542	154.505	0.0276283	-5.17771	8.37176e-34	2.55897e-32	down	XP_008345211.2	AT4G02440.1	EID1 | F-box family protein | chr4:1072555-1073565 FORWARD LENGTH=336
gene-LOC103452268	0.207898	0.618076	0.751336	44.3645	16.7861	49.5371	0.0142501	-6.13288	8.6552e-34	2.64279e-32	down	XP_028965203.1	AT5G25940.1	| early nodulin-related | chr5:9054252-9055151 REVERSE LENGTH=115
gene-LOC103446384	659.61	477.217	437.783	71.9639	89.2131	84.1303	6.41893	2.68233	8.77548e-34	2.67666e-32	up	XP_008383702.1	AT1G28330.1	DRM1, DYL1 | dormancy-associated protein-like 1 | chr1:9934252-9935216 REVERSE LENGTH=122
gene-LOC103408359	2.4371	2.05632	2.67017	0.01877	0.041264	0.050896	64.5775	6.01296	8.89978e-34	2.71169e-32	up	XP_028956964.1	AT3G47570.1	| Leucine-rich repeat protein kinase family protein | chr3:17527611-17530748 FORWARD LENGTH=1010
gene-LOC103443713	0.145461	0.17026	0.257069	5.83463	6.81063	3.39049	0.0357195	-4.80714	1.14009e-33	3.46638e-32	down	XP_017189565.2	AT1G73020.2	| unknown protein; FUNCTIONS IN: molecular_function unknown; INVOLVED IN: biological_process unknown; LOCATED IN: cellular_component unknown; EXPRESSED IN: 22 plant structures; EXPRESSED DURING: 13 growth stages; CONTAINS InterPro DOMAIN/s: Protein of unknown function DUF590 (InterPro:IPR007632). | chr1:27469714-27473181 REVERSE LENGTH=665
gene-LOC103400633	2.047	3.20262	3.0729	29.2988	41.0954	21.8739	0.0901994	-3.47074	1.33969e-33	4.06893e-32	down	XP_028956666.1	AT1G60730.1	| NAD(P)-linked oxidoreductase superfamily protein | chr1:22358327-22360082 REVERSE LENGTH=345
gene-LOC103436894	5.4135	5.52893	4.89601	38.7288	46.9445	30.5032	0.136331	-2.87482	1.384e-33	4.19906e-32	down	XP_008373570.1	AT4G17870.1	PYR1, RCAR11 | Polyketide cyclase/dehydrase and lipid transport superfamily protein | chr4:9928792-9929367 FORWARD LENGTH=191
gene-LOC103451835	163.34	159.867	176.891	35.4567	32.9143	33.6664	4.90113	2.29311	1.49424e-33	4.52874e-32	up	XP_008389487.1	AT1G26920.1	| unknown protein; BEST Arabidopsis thaliana protein match is: unknown protein (TAIR:AT1G69760.1); Has 47 Blast hits to 47 proteins in 13 species: Archae - 0; Bacteria - 0; Metazoa - 0; Fungi - 7; Plants - 34; Viruses - 0; Other Eukaryotes - 6 (source: NCBI BLink). | chr1:9329584-9330105 FORWARD LENGTH=173
gene-LOC103440437	3.14285	2.59907	4.34507	25.9556	26.1616	36.7094	0.113558	-3.1385	1.60133e-33	4.8407e-32	down	XP_008377344.1	AT1G19330.2	| unknown protein; FUNCTIONS IN: molecular_function unknown; INVOLVED IN: biological_process unknown; LOCATED IN: cellular_component unknown; EXPRESSED IN: 22 plant structures; EXPRESSED DURING: 13 growth stages; BEST Arabidopsis thaliana protein match is: unknown protein (TAIR:AT1G75060.1); Has 145 Blast hits to 145 proteins in 43 species: Archae - 0; Bacteria - 0; Metazoa - 40; Fungi - 0; Plant…
gene-LOC103402726	1.71953	0.544729	2.09965	45.674	34.6164	59.612	0.0311925	-5.00266	1.60224e-33	4.8407e-32	down	XP_008339704.2	AT1G25560.1	TEM1, EDF1 | AP2/B3 transcription factor family protein | chr1:8981891-8982976 REVERSE LENGTH=361
gene-LOC103423727	0.431673	0.080312	0.483395	27.7583	26.1508	14.8233	0.014482	-6.1096	1.61934e-33	4.88719e-32	down	XP_028955686.1	AT2G27920.1	SCPL51 | serine carboxypeptidase-like 51 | chr2:11885777-11889043 REVERSE LENGTH=461
gene-LOC103405695	6.97324	6.17868	8.45104	52.65	41.4258	76.5979	0.126575	-2.98194	1.80534e-33	5.44282e-32	down	XP_028957936.1	AT3G19320.1	| Leucine-rich repeat (LRR) family protein | chr3:6696395-6698073 REVERSE LENGTH=493
gene-LOC114823462	3.34917	2.72263	3.75008	18.7131	18.3134	20.1204	0.171871	-2.5406	1.99744e-33	6.01563e-32	down	XP_028954770.1	AT3G19320.1	| Leucine-rich repeat (LRR) family protein | chr3:6696395-6698073 REVERSE LENGTH=493
gene-LOC103429376	60.4026	81.5315	105.47	0.200546	1.43112	0.439983	119.424	6.89995	2.00703e-33	6.03816e-32	up	XP_028964391.1	AT1G75800.1	| Pathogenesis-related thaumatin superfamily protein | chr1:28458889-28460447 FORWARD LENGTH=330
gene-LOC103438106	3.62516	3.12322	1.82389	86.9296	83.994	33.7705	0.0418785	-4.57765	2.16588e-33	6.5024e-32	down	XP_008374870.1	AT2G01670.1	atnudt17, NUDT17 | nudix hydrolase homolog 17 | chr2:296889-297818 REVERSE LENGTH=182
gene-LOC103432606	81.71	90.575	113.148	839.675	516.174	586.751	0.146933	-2.76677	2.36952e-33	7.10634e-32	down	XP_008369025.2	AT4G02380.1	SAG21, AtLEA5 | senescence-associated gene 21 | chr4:1046414-1046807 REVERSE LENGTH=97
gene-LOC103433535	0.070464	0.221782	0.34662	20.4834	31.3183	13.9302	0.00971927	-6.68494	2.40351e-33	7.20073e-32	down	XP_008370021.1	AT3G46900.1	COPT2 | copper transporter 2 | chr3:17268887-17269363 FORWARD LENGTH=158
gene-LOC103444471	0.280399	0.658073	0.661945	20.8899	23.2592	11.9538	0.0285265	-5.13156	2.42779e-33	7.26588e-32	down	XP_008381619.1	AT4G38040.1	| Exostosin family protein | chr4:17867501-17869131 FORWARD LENGTH=425
gene-LOC103450917	0.713151	0.687523	0.859126	19.4696	14.5266	26.4496	0.0373856	-4.74138	2.82765e-33	8.45372e-32	down	XP_008388544.1	AT5G27670.1	HTA7 | histone H2A 7 | chr5:9792807-9793365 REVERSE LENGTH=150
gene-LOC103420406	6.24223	3.99239	3.34376	54.1866	39.3499	79.4886	0.0784763	-3.6716	2.93905e-33	8.77763e-32	down	XP_028955860.1	AT5G54130.2	| Calcium-binding endonuclease/exonuclease/phosphatase family | chr5:21962900-21965279 FORWARD LENGTH=436
gene-LOC103423490	3.45395	4.05542	3.74433	34.2372	38.9876	20.733	0.119774	-3.06161	3.10681e-33	9.25933e-32	down	XP_028958835.1	AT3G15355.1	UBC25, PFU1 | ubiquitin-conjugating enzyme 25 | chr3:5183858-5186669 FORWARD LENGTH=609
gene-LOC103430446	48.028	30.9751	42.0774	231.396	213.511	283.895	0.166136	-2.58956	3.148e-33	9.37233e-32	down	XP_008366803.1	AT5G05270.2	| Chalcone-flavanone isomerase family protein | chr5:1563543-1564827 FORWARD LENGTH=209
gene-LOC114819114	11.6288	14.0906	11.9949	95.9064	85.2903	59.8585	0.156455	-2.67618	3.49324e-33	1.03786e-31	down	XP_028963686.1	AT5G15530.1	BCCP2, CAC1-B | biotin carboxyl carrier protein 2 | chr5:5038955-5040437 FORWARD LENGTH=255
gene-LOC103419648	75.3096	72.1117	77.1927	13.7915	15.0995	16.9643	4.89833	2.29229	3.49871e-33	1.03841e-31	up	XP_008355969.2	AT1G61660.1	| basic helix-loop-helix (bHLH) DNA-binding superfamily protein | chr1:22754003-22756171 REVERSE LENGTH=393
gene-LOC103416783	0.464274	0.384756	0.392975	8.03968	14.787	11.5631	0.0361155	-4.79124	3.58653e-33	1.06337e-31	down	XP_008353227.2	AT4G15830.1	| ARM repeat superfamily protein | chr4:8995285-8996548 REVERSE LENGTH=296
gene-LOC103400932	13.0632	10.2775	11.7352	61.1642	56.4889	81.025	0.176547	-2.50188	3.63624e-33	1.077e-31	down	XP_008337847.1	AT5G21940.1	| unknown protein; BEST Arabidopsis thaliana protein match is: unknown protein (TAIR:AT3G43850.1); Has 30201 Blast hits to 17322 proteins in 780 species: Archae - 12; Bacteria - 1396; Metazoa - 17338; Fungi - 3422; Plants - 5037; Viruses - 0; Other Eukaryotes - 2996 (source: NCBI BLink). | chr5:7249446-7250353 REVERSE LENGTH=264
gene-LOC103439079	23.7863	41.6783	24.9558	1.9459	1.31787	2.21516	16.5033	4.04468	3.67286e-33	1.08672e-31	up	XP_028952654.1	AT1G14520.2	MIOX1 | myo-inositol oxygenase 1 | chr1:4968376-4969954 REVERSE LENGTH=309
gene-LOC103421226	82.3695	72.2303	73.4076	16.3843	14.367	13.0622	5.20405	2.37963	3.86521e-33	1.14245e-31	up	XP_008357479.1	AT2G46940.1	| unknown protein; BEST Arabidopsis thaliana protein match is: unknown protein (TAIR:AT3G62070.1); Has 143 Blast hits to 141 proteins in 14 species: Archae - 0; Bacteria - 0; Metazoa - 4; Fungi - 0; Plants - 139; Viruses - 0; Other Eukaryotes - 0 (source: NCBI BLink). | chr2:19286658-19287505 REVERSE LENGTH=252
gene-LOC103422316	8.03	8.05317	7.51543	47.5214	36.2605	36.4175	0.196329	-2.34866	4.55889e-33	1.34471e-31	down	XP_008358591.1	AT5G36110.1	CYP716A1 | cytochrome P450, family 716, subfamily A, polypeptide 1 | chr5:14195377-14197613 FORWARD LENGTH=477
gene-LOC103401295	37.995	47.6718	39.3823	6.97957	7.30427	8.54867	5.4768	2.45333	4.92313e-33	1.45065e-31	up	XP_008338230.2	AT3G50910.1	| unknown protein; BEST Arabidopsis thaliana protein match is: unknown protein (TAIR:AT5G66480.1); Has 76 Blast hits to 75 proteins in 28 species: Archae - 0; Bacteria - 10; Metazoa - 7; Fungi - 2; Plants - 49; Viruses - 0; Other Eukaryotes - 8 (source: NCBI BLink). | chr3:18920189-18921999 FORWARD LENGTH=447
gene-LOC114827488	0.140693	0.0001	0.0001	22.4384	26.9177	10.756	0.00234384	-8.73691	4.93799e-33	1.45354e-31	down	XP_028965158.1	AT2G46150.1	| Late embryogenesis abundant (LEA) hydroxyproline-rich glycoprotein family | chr2:18961424-18962089 FORWARD LENGTH=221
gene-LOC103454119	0.0001	0.0001	0.0001	8.29404	7.4314	2.6504	1.63258e-05	-15.9025	4.96696e-33	1.46056e-31	down	XP_008391928.2	AT3G29810.1	COBL2 | COBRA-like protein 2 precursor | chr3:11728212-11730158 FORWARD LENGTH=441
gene-LOC103437727	85.0652	77.2678	90.6934	16.072	17.4085	18.5797	4.86027	2.28104	5.03703e-33	1.47965e-31	up	XP_028960064.1	AT1G27510.1	| Protein of unknown function (DUF3506) | chr1:9554945-9558293 REVERSE LENGTH=651
gene-LOC103412111	17.4963	16.7919	16.818	2.30735	3.24081	2.96585	6.0026	2.58559	5.1575e-33	1.51348e-31	up	XP_008348933.2	AT1G78610.1	MSL6 | mechanosensitive channel of small conductance-like 6 | chr1:29569226-29572126 REVERSE LENGTH=856
gene-LOC103400914	1.50803	0.560129	0.550264	84.3654	56.3848	26.7269	0.0156345	-5.99912	6.61078e-33	1.93797e-31	down	XP_028949081.1	AT1G19210.1	| Integrase-type DNA-binding superfamily protein | chr1:6626973-6627530 REVERSE LENGTH=185
gene-LOC103401511	23.4688	22.8153	25.0662	1.61327	2.7018	1.11612	13.1371	3.71558	6.8788e-33	2.01448e-31	up	XP_028955640.1	AT3G09770.1	| RING/U-box superfamily protein | chr3:2996402-2997835 REVERSE LENGTH=388
gene-LOC103413311	165.072	149.232	152.583	34.5866	33.1016	34.4853	4.56955	2.19205	7.12834e-33	2.08542e-31	up	XP_008350011.2	AT1G53280.1	| Class I glutamine amidotransferase-like superfamily protein | chr1:19864942-19867341 REVERSE LENGTH=438
gene-LOC103408150	10.8439	10.6081	9.38758	51.8294	57.231	44.4508	0.200895	-2.31549	9.01999e-33	2.63345e-31	down	XP_008345238.1	AT4G39840.1	| unknown protein; FUNCTIONS IN: molecular_function unknown; INVOLVED IN: biological_process unknown; LOCATED IN: endomembrane system; EXPRESSED IN: 23 plant structures; EXPRESSED DURING: 13 growth stages; Has 20719 Blast hits to 6096 proteins in 607 species: Archae - 22; Bacteria - 3243; Metazoa - 4364; Fungi - 2270; Plants - 237; Viruses - 128; Other Eukaryotes - 10455 (source: NCBI BLink). | c…
gene-LOC103414717	32.4028	31.0737	28.184	180.261	142.34	141.747	0.197396	-2.34084	1.02106e-32	2.97801e-31	down	XP_008351304.1	AT4G14450.1	| unknown protein; LOCATED IN: chloroplast; BEST Arabidopsis thaliana protein match is: unknown protein (TAIR:AT3G23170.1); Has 74 Blast hits to 74 proteins in 6 species: Archae - 0; Bacteria - 0; Metazoa - 0; Fungi - 0; Plants - 74; Viruses - 0; Other Eukaryotes - 0 (source: NCBI BLink). | chr4:8309519-8309896 FORWARD LENGTH=125
gene-LOC103420422	6.73431	8.73301	8.5639	37.6649	36.6453	47.1263	0.197891	-2.33722	1.08425e-32	3.15912e-31	down	XP_028962980.1	AT1G36160.2	ACC1 | acetyl-CoA carboxylase 1 | chr1:13534196-13543773 FORWARD LENGTH=2254
gene-LOC103455219	0.435517	0.195527	0.175588	27.4242	13.0127	66.0344	0.00757605	-7.04434	1.09122e-32	3.17618e-31	down	XP_008393031.2	AT5G62520.1	SRO5 | similar to RCD one 5 | chr5:25098071-25099264 FORWARD LENGTH=309
gene-LOC103417619	19.1482	16.4399	17.089	75.3893	84.4697	102.897	0.200479	-2.31848	1.11814e-32	3.25123e-31	down	XP_008354013.2	AT3G61490.3	| Pectin lyase-like superfamily protein | chr3:22758439-22760137 FORWARD LENGTH=476
gene-LOC103448043	1.775	1.95417	2.1002	27.7553	21.1922	42.7838	0.0635483	-3.976	1.25098e-32	3.6338e-31	down	XP_008385496.1	AT3G45980.1	H2B, HTB9 | Histone superfamily protein | chr3:16897492-16897944 REVERSE LENGTH=150
gene-LOC103430783	1.89066	2.69878	2.35186	15.706	19.0405	14.6122	0.14063	-2.83003	1.30307e-32	3.78127e-31	down	XP_008367148.2	AT3G16560.1	| Protein phosphatase 2C family protein | chr3:5636051-5637702 REVERSE LENGTH=493
gene-LOC114821774	0.039095	0.046794	0.05426	7.0598	7.52969	3.87877	0.00758864	-7.04194	1.31101e-32	3.80046e-31	down	XP_028950936.1	AT2G05920.1	| Subtilase family protein | chr2:2269831-2272207 REVERSE LENGTH=754
gene-LOC103455625	0.830268	0.713406	1.78174	29.583	39.4969	91.9536	0.0206504	-5.59768	1.48182e-32	4.29129e-31	down	XP_008393422.1	AT1G18250.1	ATLP-1 | Pathogenesis-related thaumatin superfamily protein | chr1:6277024-6278005 REVERSE LENGTH=243
gene-LOC103418909	4.05443	7.58429	4.71834	42.7413	38.5723	45.623	0.12886	-2.95612	1.60948e-32	4.65627e-31	down	XP_028955740.1	AT3G18670.1	| Ankyrin repeat family protein | chr3:6424135-6426471 REVERSE LENGTH=598
gene-LOC103407961	0.0001	0.179614	0.059272	12.0002	12.3811	12.6988	0.00644513	-7.27757	1.7454e-32	5.0393e-31	down	XP_008345057.1	AT4G05050.4	UBQ11 | ubiquitin 11 | chr4:2588271-2588960 REVERSE LENGTH=153
gene-IAA11	109.439	95.6899	104.264	14.7139	19.2401	21.6422	5.565	2.47638	1.7611e-32	5.07953e-31	up	XP_028963326.1	AT3G16500.1	PAP1, IAA26 | phytochrome-associated protein 1 | chr3:5612801-5614208 REVERSE LENGTH=269
gene-LOC103404368	2.53817	1.87089	2.6526	21.4358	15.816	25.0908	0.113272	-3.14214	1.89747e-32	5.46735e-31	down	XP_008341490.2	AT5G40150.1	| Peroxidase superfamily protein | chr5:16059750-16060736 REVERSE LENGTH=328
gene-LOC114826377	47.7847	42.7745	37.6657	5.86281	6.55197	5.61149	7.11322	2.8305	2.27188e-32	6.53959e-31	up	XP_028962302.1	AT5G65660.1	| hydroxyproline-rich glycoprotein family protein | chr5:26245444-26246245 REVERSE LENGTH=136
gene-LOC103416982	6.14321	4.58176	4.50454	51.6979	32.4153	35.928	0.126869	-2.97859	2.33344e-32	6.71004e-31	down	XP_008353413.2	AT3G28340.1	GATL10 | galacturonosyltransferase-like 10 | chr3:10589396-10590493 REVERSE LENGTH=365
gene-LOC103449400	33.1725	48.1063	46.5984	630.94	354.124	1007.85	0.0641662	-3.96204	2.5181e-32	7.23378e-31	down	XP_008386943.2	AT2G36460.1	| Aldolase superfamily protein | chr2:15296929-15298387 REVERSE LENGTH=358
gene-LOC103448947	0.295448	0.038971	0.130683	19.1181	22.9706	9.47453	0.00902004	-6.79265	2.57927e-32	7.39468e-31	down	XP_017191236.2	AT4G16770.1	| 2-oxoglutarate (2OG) and Fe(II)-dependent oxygenase superfamily protein | chr4:9434571-9437168 REVERSE LENGTH=325
gene-LOC103452081	3.22938	3.88803	4.60624	0.105661	0.230195	0.2576	19.7549	4.30414	3.26616e-32	9.34526e-31	up	XP_017192541.2	AT3G13080.1	ATMRP3, MRP3, ABCC3 | multidrug resistance-associated protein 3 | chr3:4196019-4201250 REVERSE LENGTH=1514
gene-LOC103410201	0.412806	0.193062	0.464643	12.8382	15.0142	6.36224	0.0312881	-4.99824	3.63639e-32	1.03838e-30	down	XP_008347164.2	AT3G61680.1	| alpha/beta-Hydrolases superfamily protein | chr3:22824630-22826926 FORWARD LENGTH=649
gene-LOC103401394	0.236956	0.267498	0.092822	13.8397	11.8097	7.49777	0.0180189	-5.79435	4.02013e-32	1.14682e-30	down	XP_008338333.3	AT5G67150.1	| HXXXD-type acyl-transferase family protein | chr5:26795880-26797226 REVERSE LENGTH=448
gene-LOC103450155	67.7294	62.0734	56.2815	10.8083	13.1504	9.63487	5.53928	2.4697	4.10867e-32	1.17091e-30	up	XP_008387691.2	AT5G02800.1	| Protein kinase superfamily protein | chr5:635545-637374 REVERSE LENGTH=378
gene-LOC108169413	12.7817	24.1813	14.1839	0.917888	0.333079	0.576943	27.9811	4.80638	4.17381e-32	1.18829e-30	up	XP_028954675.1	AT1G08440.1	| Aluminium activated malate transporter family protein | chr1:2663027-2665343 FORWARD LENGTH=501
gene-LOC103431469	5.14482	4.61676	4.40887	31.4001	30.0937	51.426	0.125491	-2.99434	4.1947e-32	1.19305e-30	down	XP_008367847.1	AT5G25360.2	| unknown protein; FUNCTIONS IN: molecular_function unknown; INVOLVED IN: biological_process unknown; LOCATED IN: cellular_component unknown; EXPRESSED IN: 23 plant structures; EXPRESSED DURING: 15 growth stages; BEST Arabidopsis thaliana protein match is: unknown protein (TAIR:AT4G32342.1). | chr5:8799934-8802333 REVERSE LENGTH=169
gene-LOC103406767	1.93367	2.50092	2.2225	21.484	14.5666	12.1161	0.138209	-2.85507	4.76584e-32	1.35415e-30	down	XP_028965775.1	AT1G27170.1	| transmembrane receptors;ATP binding | chr1:9434718-9439219 FORWARD LENGTH=1384
gene-LOC114819596	0.030165	0.0001	0.02806	7.13006	10.9353	3.45718	0.00270995	-8.52752	4.82724e-32	1.37024e-30	down	XP_028944639.1	AT5G23530.1	AtCXE18, CXE18 | carboxyesterase 18 | chr5:7933366-7934373 REVERSE LENGTH=335
gene-LOC103408513	203.978	192.218	163.753	28.8006	38.9063	28.8401	5.79975	2.53599	4.90437e-32	1.39075e-30	up	XP_028957206.1	AT3G05880.1	RCI2A | Low temperature and salt responsive protein family | chr3:1756195-1756494 REVERSE LENGTH=54
gene-LOC103454259	0.93979	1.38696	1.83016	26.8411	34.5611	18.191	0.0522269	-4.25906	5.27659e-32	1.49483e-30	down	XP_008392075.1	AT2G42140.1	| VQ motif-containing protein | chr2:17568964-17569482 REVERSE LENGTH=172
gene-LOC103438018	0.750734	0.181	0.34472	13.5224	17.2619	16.5388	0.0269732	-5.21233	5.89944e-32	1.66797e-30	down	XP_008374778.2	AT2G20142.1	| Toll-Interleukin-Resistance (TIR) domain family protein | chr2:8695387-8696566 FORWARD LENGTH=313
gene-LOC103430059	62.1219	38.7059	53.9491	2.26935	2.06643	4.96245	16.6458	4.05709	6.40587e-32	1.80937e-30	up	XP_008366411.1	AT4G16260.1	| Glycosyl hydrolase superfamily protein | chr4:9200180-9201441 REVERSE LENGTH=344
gene-LOC103403333	4.57364	4.46403	3.48785	54.823	62.9491	27.3222	0.0863268	-3.53405	6.42578e-32	1.81321e-30	down	XP_008340365.2	AT1G24530.1	| Transducin/WD40 repeat-like superfamily protein | chr1:8693287-8694543 FORWARD LENGTH=418
gene-LOC103423851	24.2802	26.495	35.5564	4.02507	3.96318	4.23317	7.06396	2.82048	6.95641e-32	1.96101e-30	up	XP_017184596.2	AT1G68440.1	| unknown protein; BEST Arabidopsis thaliana protein match is: unknown protein (TAIR:AT1G25400.2); Has 86 Blast hits to 86 proteins in 29 species: Archae - 0; Bacteria - 6; Metazoa - 27; Fungi - 11; Plants - 24; Viruses - 0; Other Eukaryotes - 18 (source: NCBI BLink). | chr1:25658115-25659035 FORWARD LENGTH=306
gene-LOC103424284	25.1207	15.2994	14.0203	246.826	208.946	132.702	0.0925111	-3.43423	7.68958e-32	2.16556e-30	down	XP_008360594.2	AT2G35980.1	YLS9, NHL10, ATNHL10 | Late embryogenesis abundant (LEA) hydroxyproline-rich glycoprotein family | chr2:15110635-15111318 FORWARD LENGTH=227
gene-LOC103408727	8.20024	6.91271	9.0956	0.563698	0.453605	0.37278	17.4152	4.12227	7.82389e-32	2.20122e-30	up	XP_028957381.1	AT1G16120.1	WAKL1 | wall associated kinase-like 1 | chr1:5522639-5524983 FORWARD LENGTH=730
gene-LOC103406845	39.9216	44.9366	43.269	209.565	197.089	310.941	0.178551	-2.48559	7.88433e-32	2.21605e-30	down	XP_008344046.1	AT5G20700.1	| Protein of unknown function (DUF581) | chr5:7006178-7007003 REVERSE LENGTH=248
gene-LOC103411279	34.0856	36.0842	39.8999	2.85555	2.45946	4.925	10.749	3.42613	8.01852e-32	2.25155e-30	up	XP_008348144.1	AT1G05000.1	| Phosphotyrosine protein phosphatases superfamily protein | chr1:1425660-1428393 FORWARD LENGTH=215
gene-LOC103448741	68.3656	52.8667	41.8602	8.07207	4.83117	5.5578	8.83441	3.14313	8.28853e-32	2.32509e-30	up	XP_008386231.1	AT1G53210.1	| sodium/calcium exchanger family protein / calcium-binding EF hand family protein | chr1:19844790-19847533 FORWARD LENGTH=585
gene-LOC103439825	5.97571	5.57925	7.41607	0.236442	0.0947494	0.282434	30.9163	4.9503	8.67292e-32	2.43054e-30	up	XP_008376667.1	AT5G24080.1	| Protein kinase superfamily protein | chr5:8139334-8141014 REVERSE LENGTH=470
gene-LOC103444433	0.564343	0.384564	0.985665	15.2562	19.3959	36.5975	0.027152	-5.2028	9.18869e-32	2.57256e-30	down	XP_008381583.2	AT1G03820.1	| unknown protein; FUNCTIONS IN: molecular_function unknown; INVOLVED IN: biological_process unknown; LOCATED IN: endomembrane system; EXPRESSED IN: 21 plant structures; EXPRESSED DURING: 13 growth stages; Has 1345 Blast hits to 1122 proteins in 102 species: Archae - 2; Bacteria - 28; Metazoa - 28; Fungi - 30; Plants - 109; Viruses - 0; Other Eukaryotes - 1148 (source: NCBI BLink). | chr1:960008-…
gene-LOC103421837	28.1622	33.5341	23.0438	1.89778	3.18678	3.67593	9.67299	3.27396	9.75091e-32	2.7273e-30	up	XP_028964198.1	AT3G16170.1	| AMP-dependent synthetase and ligase family protein | chr3:5476490-5480128 FORWARD LENGTH=544
gene-LOC103443090	0.722944	0.688423	0.731147	7.31007	8.42587	9.01831	0.0865514	-3.5303	1.01409e-31	2.83361e-30	down	XP_008380096.1	AT1G58440.1	XF1, SQE1 | FAD/NAD(P)-binding oxidoreductase family protein | chr1:21714094-21717246 REVERSE LENGTH=531
gene-LOC103442523	83.6063	56.7326	74.2343	7.94096	4.97685	10.1139	9.31642	3.21978	1.06455e-31	2.97172e-30	up	XP_008379544.2	AT5G04700.1	| Ankyrin repeat family protein | chr5:1354240-1356754 REVERSE LENGTH=669
gene-LOC103441820	3.31595	4.28645	2.53304	0.067487	0.079901	0.042204	53.4592	5.74037	1.1026e-31	3.07493e-30	up	XP_008378754.1	AT1G22610.1	| C2 calcium/lipid-binding plant phosphoribosyltransferase family protein | chr1:7994478-7997567 FORWARD LENGTH=1029
gene-LOC103456074	0.0001	0.053373	0.153816	18.5986	16.7054	8.44421	0.00473823	-7.72144	1.11803e-31	3.11492e-30	down	XP_017178519.2	AT4G31250.1	| Leucine-rich repeat protein kinase family protein | chr4:15179201-15181751 REVERSE LENGTH=676
gene-LOC103447066	0.397628	0.196303	0.212472	16.1397	11.7602	29.0783	0.0141528	-6.14277	1.19975e-31	3.33937e-30	down	XP_008384460.1	AT5G65360.1	| Histone superfamily protein | chr5:26120099-26120509 REVERSE LENGTH=136
gene-LOC103444598	7.11835	7.16404	6.19186	36.6722	32.0228	51.065	0.170961	-2.54826	1.20222e-31	3.343e-30	down	XP_028951539.1	AT1G34300.1	| lectin protein kinase family protein | chr1:12503450-12505939 FORWARD LENGTH=829
gene-LOC103432961	1.02555	1.39025	0.99559	25.8483	17.8214	9.76872	0.0638377	-3.96945	1.22419e-31	3.40078e-30	down	XP_028954618.1	AT1G56130.1	| Leucine-rich repeat transmembrane protein kinase | chr1:20994931-21000887 REVERSE LENGTH=1032
gene-LOC103440246	2.74683	2.31672	3.10209	39.6678	60.5832	22.6257	0.0664539	-3.9115	1.30974e-31	3.63492e-30	down	XP_008377133.2	AT2G38750.1	ANNAT4 | annexin 4 | chr2:16196582-16198431 REVERSE LENGTH=319
gene-LOC103418383	1.00036	2.41746	3.0168	34.9246	65.838	41.1412	0.045345	-4.46291	1.38234e-31	3.83268e-30	down	XP_008354739.2	AT5G05340.1	| Peroxidase superfamily protein | chr5:1579142-1580819 REVERSE LENGTH=324
gene-LOC103440909	0.134528	0.206884	0.504732	11.5087	13.9966	13.3442	0.0217801	-5.52085	1.54247e-31	4.27251e-30	down	XP_008377828.2	AT1G02180.1	| ferredoxin-related | chr1:413619-414505 REVERSE LENGTH=226
gene-LOC103443888	0.274132	0.324228	0.406421	9.41899	11.6287	5.61103	0.0376905	-4.72966	1.63915e-31	4.53594e-30	down	XP_008381008.2	AT5G41920.1	| GRAS family transcription factor | chr5:16779982-16781199 FORWARD LENGTH=405
gene-LOC103405884	5.0597	1.73303	6.5563	130.632	87.3204	160.405	0.0352815	-4.82494	1.67655e-31	4.63494e-30	down	XP_008343129.2	AT5G37690.1	| SGNH hydrolase-type esterase superfamily protein | chr5:14973610-14976115 REVERSE LENGTH=356
gene-LOC103440714	0.206349	0.132542	0.309198	14.8426	11.1688	34.5028	0.0107097	-6.54494	1.70901e-31	4.72012e-30	down	XP_008377634.2	AT4G31840.1	ENODL15, AtENODL15 | early nodulin-like protein 15 | chr4:15401798-15402426 FORWARD LENGTH=177
gene-LOC103439801	0.0001	0.0001	0.0001	3.97458	1.87389	2.02318	3.81114e-05	-14.6794	1.74831e-31	4.82402e-30	down	XP_008376639.2	AT1G01580.1	FRO2, FRD1, ATFRO2 | ferric reduction oxidase 2 | chr1:209395-212810 FORWARD LENGTH=725
gene-LOC103422971	7.95579	5.56755	9.44445	46.7893	65.1723	54.4593	0.13801	-2.85715	1.77607e-31	4.89589e-30	down	XP_008359263.1	AT2G28400.1	| Protein of unknown function, DUF584 | chr2:12148513-12149001 REVERSE LENGTH=162
gene-LOC103430745	0.022593	0.0001	0.0001	4.51941	11.2792	3.01118	0.00121176	-9.68868	1.78649e-31	4.91989e-30	down	XP_028947784.1	AT1G02520.1	PGP11 | P-glycoprotein 11 | chr1:524134-528745 FORWARD LENGTH=1278
gene-LOC103444562	1.1315	1.18826	1.7062	40.2869	36.0853	15.0522	0.044036	-4.50517	1.80423e-31	4.96396e-30	down	XP_008381733.2	AT1G31130.1	| unknown protein; FUNCTIONS IN: molecular_function unknown; INVOLVED IN: biological_process unknown; LOCATED IN: cellular_component unknown; EXPRESSED IN: 23 plant structures; EXPRESSED DURING: 13 growth stages; BEST Arabidopsis thaliana protein match is: unknown protein (TAIR:AT4G19950.1); Has 246 Blast hits to 244 proteins in 29 species: Archae - 2; Bacteria - 16; Metazoa - 0; Fungi - 0; Plant…
gene-LOC103417894	111.611	109.286	128.957	22.8618	19.9262	25.7735	5.10278	2.35128	1.81894e-31	4.99964e-30	up	XP_008354273.1	AT1G53540.1	| HSP20-like chaperones superfamily protein | chr1:19980510-19980983 FORWARD LENGTH=157
gene-LOC103422505	0.678054	0.87335	0.840998	26.4468	23.3984	10.9457	0.0393546	-4.66732	1.95811e-31	5.377e-30	down	XP_028955238.1	AT3G07680.1	| emp24/gp25L/p24 family/GOLD family protein | chr3:2455627-2456652 FORWARD LENGTH=208
gene-LOC103425161	18.2069	24.2667	23.9525	2.51375	1.33289	1.68901	11.9997	3.58493	1.97199e-31	5.40993e-30	up	XP_028944961.1	AT1G17020.1	SRG1, ATSRG1 | senescence-related gene 1 | chr1:5820258-5821741 FORWARD LENGTH=358
gene-LOC103448061	0.370668	0.135495	0.641565	16.0677	12.7316	21.4473	0.0228419	-5.45217	2.05461e-31	5.62582e-30	down	XP_008385521.1	AT2G36870.1	XTH32 | xyloglucan endotransglucosylase/hydrolase 32 | chr2:15472869-15474630 REVERSE LENGTH=299
gene-LOC103423369	1.88895	1.1472	1.28275	15.4854	15.5562	18.5067	0.0871656	-3.5201	2.18742e-31	5.98375e-30	down	XP_008359663.2	AT5G22930.1	| Protein of unknown function (DUF1635) | chr5:7668229-7669315 REVERSE LENGTH=238
gene-LOC103443820	0.0001	0.0001	0.0001	2.10732	2.77604	1.93923	4.39715e-05	-14.4731	2.24426e-31	6.13339e-30	down	XP_028944532.1	AT5G60900.1	RLK1 | receptor-like protein kinase 1 | chr5:24498467-24501494 REVERSE LENGTH=748
gene-LOC103451826	10.3206	10.0618	17.5095	0.658454	0.66716	0.678345	18.9085	4.24096	2.53305e-31	6.91601e-30	up	XP_008389477.1	AT1G69600.1	ZFHD1, ATHB29, ZHD11 | zinc finger homeodomain 1 | chr1:26182470-26183198 FORWARD LENGTH=242
gene-LOC103447700	9.82122	10.9111	9.38033	62.259	73.8607	44.1064	0.167082	-2.58137	2.70782e-31	7.37913e-30	down	XP_008385144.2	AT1G67720.1	| Leucine-rich repeat protein kinase family protein | chr1:25386494-25390856 FORWARD LENGTH=929
gene-LOC103425085	20.647	11.7434	19.4371	1.05965	0.699161	1.33985	16.7258	4.064	2.74569e-31	7.47523e-30	up	XP_008361382.1	AT3G19450.1	CAD4, ATCAD4, CAD, CAD-C | GroES-like zinc-binding alcohol dehydrogenase family protein | chr3:6744859-6747005 FORWARD LENGTH=365
gene-LOC114820977	2.37646	3.52189	2.55671	15.2107	19.8168	15.6705	0.166773	-2.58404	2.99962e-31	8.15878e-30	down	XP_028948267.1	AT1G74770.1	| zinc ion binding | chr1:28089695-28094834 REVERSE LENGTH=1259
gene-LOC103426020	0.0001	0.046741	0.144004	7.63729	12.273	8.10409	0.00681239	-7.19762	3.08626e-31	8.38649e-30	down	XP_008362333.2	AT3G59030.1	TT12, ATTT12 | MATE efflux family protein | chr3:21819124-21821288 FORWARD LENGTH=507
gene-LOC103437855	3.14353	3.683	3.76806	18.0326	16.3043	20.957	0.191605	-2.38379	3.09625e-31	8.40565e-30	down	XP_017188539.2	AT1G18670.1	IBS1 | Protein kinase superfamily protein | chr1:6427242-6430696 REVERSE LENGTH=709
gene-LOC108171411	0.603855	0.141571	0.53533	26.9649	32.8967	13.2173	0.0175257	-5.83439	3.09964e-31	8.40688e-30	down	XP_028965933.1	AT5G19590.1	| Protein of unknown function, DUF538 | chr5:6611614-6612069 REVERSE LENGTH=151
gene-LOC103449190	0.0001	0.0001	0.0001	12.1223	4.41342	28.6179	6.64399e-06	-17.1995	3.12286e-31	8.46186e-30	down	XP_008386702.2	AT2G47710.1	| Adenine nucleotide alpha hydrolases-like superfamily protein | chr2:19555045-19555956 REVERSE LENGTH=162
gene-LOC103404241	45.8273	30.8124	30.7659	2.33586	4.65666	3.79731	9.95434	3.31533	3.29708e-31	8.9255e-30	up	XP_008341357.2	AT5G40640.1	| unknown protein; LOCATED IN: plasma membrane; EXPRESSED IN: 19 plant structures; EXPRESSED DURING: 7 growth stages; BEST Arabidopsis thaliana protein match is: unknown protein (TAIR:AT3G27390.1); Has 104 Blast hits to 102 proteins in 14 species: Archae - 0; Bacteria - 0; Metazoa - 2; Fungi - 0; Plants - 101; Viruses - 0; Other Eukaryotes - 1 (source: NCBI BLink). | chr5:16277345-16280258 FORWAR…
gene-LOC103435476	2.03418	2.32717	2.71849	21.3112	21.5601	13.5803	0.125414	-2.99522	3.42886e-31	9.27345e-30	down	XP_008372097.1	AT4G30440.1	GAE1 | UDP-D-glucuronate 4-epimerase 1 | chr4:14881976-14883265 REVERSE LENGTH=429
gene-LOC103415030	0.0001	0.054524	0.0001	8.34928	5.46686	3.92209	0.00308509	-8.34047	3.65152e-31	9.86634e-30	down	XP_028956539.1	AT1G21210.1	WAK4 | wall associated kinase 4 | chr1:7424653-7427041 FORWARD LENGTH=738
gene-LOC103400050	0.350672	0.208103	0.41757	12.0116	8.34024	16.0911	0.026791	-5.22211	3.94638e-31	1.0653e-29	down	XP_008336957.2	AT2G12462.1	| BEST Arabidopsis thaliana protein match is: Sterile alpha motif (SAM) domain-containing protein (TAIR:AT1G15760.1); Has 35333 Blast hits to 34131 proteins in 2444 species: Archae - 798; Bacteria - 22429; Metazoa - 974; Fungi - 991; Plants - 531; Viruses - 0; Other Eukaryotes - 9610 (source: NCBI BLink). | chr2:5050583-5051585 REVERSE LENGTH=249
gene-LOC103404424	2.20458	1.97174	2.99201	23.4761	21.6862	16.9975	0.115321	-3.11627	4.44587e-31	1.199e-29	down	XP_008341553.1	AT5G15140.1	| Galactose mutarotase-like superfamily protein | chr5:4908686-4910670 FORWARD LENGTH=490
gene-LOC103448027	0.862036	1.00142	1.63548	27.8546	48.9667	15.2262	0.0380123	-4.71739	4.62174e-31	1.24526e-29	down	XP_028944440.1	AT2G27920.1	SCPL51 | serine carboxypeptidase-like 51 | chr2:11885777-11889043 REVERSE LENGTH=461
gene-LOC103421477	96.4444	94.2289	81.4778	19.5487	17.7324	16.591	5.05181	2.3368	4.69977e-31	1.2651e-29	up	XP_008357739.1	AT5G14680.1	| Adenine nucleotide alpha hydrolases-like superfamily protein | chr5:4731620-4733025 REVERSE LENGTH=175
gene-LOC103437736	22.5433	16.2856	20.6889	2.30612	2.53052	1.3143	9.67622	3.27444	5.07052e-31	1.36361e-29	up	XP_008374453.1	AT1G60190.1	| ARM repeat superfamily protein | chr1:22198403-22200463 FORWARD LENGTH=686
gene-LOC103419602	1.78601	1.45667	2.39985	12.0502	12.8699	14.8594	0.141845	-2.81761	5.17039e-31	1.38917e-29	down	XP_008355924.2	AT4G22130.1	SRF8 | STRUBBELIG-receptor family 8 | chr4:11723733-11727331 FORWARD LENGTH=703
gene-LOC103448564	68.5562	82.5884	65.2637	15.5938	12.0739	13.0511	5.3147	2.40999	5.42477e-31	1.45615e-29	up	XP_008386046.1	AT4G27290.1	| S-locus lectin protein kinase family protein | chr4:13666281-13669202 FORWARD LENGTH=783
gene-LOC103435110	1.95441	0.945526	1.26067	42.8892	23.1959	26.6336	0.0448734	-4.478	5.47157e-31	1.46733e-29	down	XP_008371722.3	AT2G42760.1	| unknown protein; CONTAINS InterPro DOMAIN/s: Protein of unknown function DUF1685 (InterPro:IPR012881); Has 170 Blast hits to 164 proteins in 34 species: Archae - 0; Bacteria - 1; Metazoa - 26; Fungi - 10; Plants - 107; Viruses - 0; Other Eukaryotes - 26 (source: NCBI BLink). | chr2:17796382-17797185 REVERSE LENGTH=267
gene-LOC103436286	5.41396	4.83853	6.82759	37.451	26.2465	37.6857	0.168471	-2.56943	5.60994e-31	1.50303e-29	down	XP_028958010.1	AT1G58440.1	XF1, SQE1 | FAD/NAD(P)-binding oxidoreductase family protein | chr1:21714094-21717246 REVERSE LENGTH=531
gene-LOC103419721	17.9894	18.1601	17.3132	317.261	125.301	390.43	0.0641817	-3.96169	6.44829e-31	1.72603e-29	down	XP_028966073.1	AT1G72280.1	AERO1, ERO1 | endoplasmic reticulum oxidoreductins 1 | chr1:27212039-27214506 REVERSE LENGTH=469
gene-LOC103436898	0.0001	0.089611	0.353626	47.3676	53.7194	38.0176	0.00318708	-8.29355	6.55365e-31	1.7526e-29	down	XP_008373575.2	AT1G55200.1	| Protein kinase protein with adenine nucleotide alpha hydrolases-like domain | chr1:20589309-20592049 REVERSE LENGTH=676
gene-LOC114821735	2.19654	1.17053	1.51483	32.9152	25.1386	16.8576	0.0651691	-3.93967	6.75013e-31	1.80177e-29	down	XP_028950778.1	AT4G08950.1	EXO | Phosphate-responsive 1 family protein | chr4:5740378-5741322 FORWARD LENGTH=314
gene-LOC103440010	11.1092	13.2832	12.8889	48.9515	58.1144	61.468	0.22121	-2.17651	7.05095e-31	1.88032e-29	down	XP_028962103.1	AT1G65060.1	4CL3 | 4-coumarate:CoA ligase 3 | chr1:24167385-24171457 REVERSE LENGTH=561
gene-LOC103453227	0.0501975	0.156069	0.194268	4.94982	5.05553	8.69376	0.02142	-5.5449	8.52917e-31	2.27241e-29	down	XP_008390996.2	AT4G14770.1	TCX2, ATTCX2 | TESMIN/TSO1-like CXC 2 | chr4:8481522-8484825 REVERSE LENGTH=674
gene-LOC103435587	0.080407	0.0001	0.02621	7.53591	9.14054	3.86974	0.005194	-7.58894	8.63392e-31	2.29818e-29	down	XP_028963778.1	AT4G12560.2	CPR30 | F-box and associated interaction domains-containing protein | chr4:7441815-7443157 FORWARD LENGTH=413
gene-LOC103445461	32.9771	40.1662	33.3947	3.4831	2.66883	2.82351	11.87	3.56924	8.84976e-31	2.35344e-29	up	XP_028962682.1	AT5G53030.1	| unknown protein; CONTAINS InterPro DOMAIN/s: Protein of unknown function DUF688 (InterPro:IPR007789); BEST Arabidopsis thaliana protein match is: unknown protein (TAIR:AT4G27810.1); Has 1807 Blast hits to 1807 proteins in 277 species: Archae - 0; Bacteria - 0; Metazoa - 736; Fungi - 347; Plants - 385; Viruses - 0; Other Eukaryotes - 339 (source: NCBI BLink). | chr5:21505319-21506329 FORWARD LEN…
gene-LOC103415398	0.071573	0.038362	0.046449	6.52392	7.01148	4.83219	0.00851413	-6.87593	1.04667e-30	2.78086e-29	down	XP_008351952.1	AT2G26040.1	PYL2, RCAR14 | PYR1-like 2 | chr2:11094832-11095404 REVERSE LENGTH=190
gene-LOC103436463	0.623481	0.68515	0.779585	12.2194	9.05616	17.8999	0.0533041	-4.22961	1.10074e-30	2.9218e-29	down	XP_028963003.1	AT4G40060.1	ATHB16, ATHB-16, HB16 | homeobox protein 16 | chr4:18571682-18572774 REVERSE LENGTH=294
gene-LOC103427953	0.0001	0.046095	0.0001	3.21421	5.41887	5.12052	0.00336603	-8.21474	1.32914e-30	3.52482e-29	down	XP_008364259.2	AT5G44120.3	CRA1, ATCRA1, CRU1 | RmlC-like cupins superfamily protein | chr5:17756460-17758246 REVERSE LENGTH=472
gene-LOC103430624	1.29195	1.17455	1.03526	7.98788	9.9764	13.7577	0.110389	-3.17933	1.43346e-30	3.79795e-29	down	XP_008366991.1	AT1G03010.1	| Phototropic-responsive NPH3 family protein | chr1:693480-696188 FORWARD LENGTH=634
gene-LOC103402289	1.29447	0.760311	1.4161	17.623	21.4973	9.51995	0.0713583	-3.80878	1.44612e-30	3.82795e-29	down	XP_028946856.1	AT5G27740.1	EMB161, EMB2775, EMB251, RFC3 | ATPase family associated with various cellular activities (AAA) | chr5:9823831-9826869 FORWARD LENGTH=354
gene-LOC103414915	164.823	172.913	149.07	15.3699	24.8769	28.9882	7.03121	2.81377	1.47939e-30	3.91239e-29	up	XP_008351496.2	AT4G38810.2	| Calcium-binding EF-hand family protein | chr4:18115607-18118860 REVERSE LENGTH=375
gene-LOC103402823	4.41187	2.58518	3.90482	44.6838	25.5311	60.253	0.0835599	-3.58105	1.55677e-30	4.11324e-29	down	XP_008339811.1	AT1G13750.1	| Purple acid phosphatases superfamily protein | chr1:4715490-4718091 REVERSE LENGTH=613
gene-LOC103440285	1.38855	0.68986	0.973115	17.7319	16.6952	43.573	0.0391221	-4.67587	2.06958e-30	5.44806e-29	down	XP_008377184.2	AT1G75500.2	WAT1 | Walls Are Thin 1 | chr1:28338282-28340091 REVERSE LENGTH=389
gene-LOC103415187	0.472412	0.185235	0.832204	29.9306	24.3162	81.8892	0.0109438	-6.51374	2.09366e-30	5.50639e-29	down	XP_008351757.1	AT5G63180.1	| Pectin lyase-like superfamily protein | chr5:25341106-25343113 REVERSE LENGTH=432
gene-LOC103404900	0.0001	0.0001	0.0001	4.44881	3.91517	1.87141	2.93101e-05	-15.0582	2.09912e-30	5.51568e-29	down	XP_008342087.2	AT2G20815.1	QWRF3 | Family of unknown function (DUF566) | chr2:8959988-8961917 FORWARD LENGTH=482
gene-LOC103402708	27.4079	20.4909	24.08	233.21	167.784	123.602	0.137208	-2.86556	2.17432e-30	5.70803e-29	down	XP_008339681.1	AT1G13360.1	| unknown protein; BEST Arabidopsis thaliana protein match is: unknown protein (TAIR:AT3G25870.1); Has 69 Blast hits to 69 proteins in 16 species: Archae - 0; Bacteria - 0; Metazoa - 6; Fungi - 0; Plants - 63; Viruses - 0; Other Eukaryotes - 0 (source: NCBI BLink). | chr1:4577229-4577813 REVERSE LENGTH=194
gene-LOC103404209	6.70412	3.90518	4.06319	48.4114	33.981	50.1843	0.110672	-3.17564	2.18568e-30	5.73261e-29	down	XP_008341320.2	AT1G76650.3	CML38 | calmodulin-like 38 | chr1:28766909-28767442 REVERSE LENGTH=177
gene-LOC103427695	8.21743	6.4629	8.85857	49.9883	36.9442	39.398	0.186328	-2.42408	2.54831e-30	6.67759e-29	down	XP_008363989.1	AT3G05200.1	ATL6 | RING/U-box superfamily protein | chr3:1477377-1478573 FORWARD LENGTH=398
gene-LOC114826901	21.7055	23.5524	21.5102	3.34707	1.81824	1.93262	9.40669	3.23369	2.76924e-30	7.24989e-29	up	XP_028963621.1	AT1G22360.1	AtUGT85A2, UGT85A2 | UDP-glucosyl transferase 85A2 | chr1:7895068-7897527 REVERSE LENGTH=481
gene-LOC103446574	20.1105	18.5918	18.5386	1.11021	0.403529	1.13635	21.5996	4.43293	2.8268e-30	7.39382e-29	up	XP_008383928.2	AT1G34760.1	GRF11, GF14 OMICRON, RHS5 | general regulatory factor 11 | chr1:12744062-12745603 REVERSE LENGTH=255
gene-LOC103426517	10.2785	19.83	15.7858	95.2344	99.4861	118.02	0.146749	-2.76858	2.96266e-30	7.74211e-29	down	XP_008362825.1	AT1G65060.1	4CL3 | 4-coumarate:CoA ligase 3 | chr1:24167385-24171457 REVERSE LENGTH=561
gene-LOC103424236	246.456	274.252	237.243	53.5701	51.2806	60.3107	4.58915	2.19823	3.13076e-30	8.17394e-29	up	XP_008360547.2	AT5G03650.1	SBE2.2 | starch branching enzyme 2.2 | chr5:931924-937470 FORWARD LENGTH=805
gene-LOC103451183	8.43859	3.3374	6.84609	62.8835	69.1126	57.7115	0.0981621	-3.34869	3.24158e-30	8.45557e-29	down	XP_008388846.2	AT2G05920.1	| Subtilase family protein | chr2:2269831-2272207 REVERSE LENGTH=754
gene-LOC103455352	0.0001	0.060632	0.073945	6.41927	11.4447	13.561	0.00428567	-7.86626	3.43564e-30	8.95361e-29	down	XP_008393156.1	AT1G74670.1	| Gibberellin-regulated family protein | chr1:28053378-28053893 FORWARD LENGTH=101
gene-LOC114827640	0.0001	0.0001	0.0001	4.12282	4.20101	6.14683	2.07316e-05	-15.5578	3.48374e-30	9.07071e-29	down	XP_028965591.1	AT2G46225.3	ABIL1 | ABI-1-like 1 | chr2:18982113-18984074 FORWARD LENGTH=286
gene-LOC103437644	2.387	1.39247	1.46097	25.3086	31.2923	18.8031	0.0694982	-3.84688	3.57912e-30	9.31058e-29	down	XP_008374353.2	AT4G25130.1	PMSR4 | peptide met sulfoxide reductase 4 | chr4:12898802-12899998 REVERSE LENGTH=258
gene-LOC114826464	0.55139	0.120952	0.453486	10.7966	14.6536	14.2295	0.0283729	-5.13934	3.65348e-30	9.4954e-29	down	XP_028962559.1	AT5G10770.1	| Eukaryotic aspartyl protease family protein | chr5:3403331-3405331 REVERSE LENGTH=474
gene-LOC103435917	0.0001	0.067892	0.0001	8.27689	6.96601	4.44508	0.00345856	-8.17561	3.82337e-30	9.92795e-29	down	XP_008372571.2	AT3G54220.1	SCR, SGR1 | GRAS family transcription factor | chr3:20070550-20072625 FORWARD LENGTH=653
gene-LOC103403187	38.8498	29.6429	40.3369	6.18393	5.82135	6.82256	5.78025	2.53113	3.88032e-30	1.00667e-28	up	XP_008340242.2	AT1G27990.1	| unknown protein; BEST Arabidopsis thaliana protein match is: unknown protein (TAIR:AT5G52420.1); Has 86 Blast hits to 86 proteins in 15 species: Archae - 0; Bacteria - 0; Metazoa - 0; Fungi - 0; Plants - 84; Viruses - 0; Other Eukaryotes - 2 (source: NCBI BLink). | chr1:9752799-9753919 REVERSE LENGTH=271
gene-LOC114822066	0.0001	0.072901	0.0001	8.31053	10.918	4.90829	0.00302861	-8.36713	3.93173e-30	1.01908e-28	down	XP_028951896.1	AT1G56140.1	| Leucine-rich repeat transmembrane protein kinase | chr1:21001708-21007725 REVERSE LENGTH=1033
gene-LOC103420123	128.188	138.979	132.38	24.4019	27.2899	16.7994	5.83354	2.54437	4.01031e-30	1.03851e-28	up	XP_008356409.1	AT1G21000.2	| PLATZ transcription factor family protein | chr1:7338013-7339088 FORWARD LENGTH=243
gene-LOC103437867	4.93423	4.68664	4.89414	35.5094	39.3917	22.9069	0.148403	-2.75241	4.03842e-30	1.04485e-28	down	XP_008374601.1	AT5G61210.1	SNAP33, ATSNAP33, SNP33, ATSNAP33B | soluble N-ethylmaleimide-sensitive factor adaptor protein 33 | chr5:24624027-24625366 FORWARD LENGTH=300
gene-LOC103437345	0.066861	0.034949	0.0001	8.73245	8.66109	4.04076	0.00475453	-7.71648	4.23632e-30	1.09506e-28	down	XP_028957902.1	AT3G44150.1	| unknown protein; FUNCTIONS IN: molecular_function unknown; INVOLVED IN: biological_process unknown; LOCATED IN: plasma membrane; EXPRESSED IN: cultured cell; BEST Arabidopsis thaliana protein match is: unknown protein (TAIR:AT3G11800.1); Has 76 Blast hits to 75 proteins in 19 species: Archae - 0; Bacteria - 0; Metazoa - 0; Fungi - 0; Plants - 74; Viruses - 0; Other Eukaryotes - 2 (source: NCBI …
gene-LOC103415011	92.011	88.5995	82.3246	20.2899	19.2895	20.0229	4.4115	2.14127	4.39468e-30	1.13497e-28	up	XP_008351590.1	AT3G57540.1	| Remorin family protein | chr3:21301623-21302924 REVERSE LENGTH=296
gene-LOC103418537	22.4615	32.7776	23.1883	3.40883	4.43872	3.52545	6.89594	2.78575	4.43629e-30	1.14468e-28	up	XP_028950942.1	AT3G54320.3	WRI1, WRI, ASML1 | Integrase-type DNA-binding superfamily protein | chr3:20114809-20118473 FORWARD LENGTH=430
gene-LOC103404459	0.0001	0.0001	0.0001	3.92085	4.85219	1.9505	2.79758e-05	-15.1255	4.76451e-30	1.22827e-28	down	XP_008341595.2	AT5G15310.1	ATMYB16, ATMIXTA, MYB16 | myb domain protein 16 | chr5:4974894-4976106 FORWARD LENGTH=326
gene-LOC103447984	230.62	195.394	233.935	29.4638	11.6883	19.3284	10.9118	3.44781	5.12651e-30	1.31921e-28	up	XP_008385439.2	AT5G20230.1	ATBCB, BCB, SAG14 | blue-copper-binding protein | chr5:6826626-6827408 FORWARD LENGTH=196
gene-LOC103409146	11.6704	14.5226	13.0016	98.1956	111.111	59.3115	0.145912	-2.77683	5.14233e-30	1.3221e-28	down	XP_008346187.2	AT5G13750.1	ZIFL1 | zinc induced facilitator-like 1 | chr5:4438318-4441289 FORWARD LENGTH=478
gene-LOC103416806	1.30558	0.37907	0.823898	14.7095	14.6858	21.9737	0.048834	-4.35597	5.35743e-30	1.37616e-28	down	XP_008353247.2	AT5G19090.3	| Heavy metal transport/detoxification superfamily protein | chr5:6387910-6389855 FORWARD LENGTH=465
gene-LOC103450916	9.25697	14.5481	11.3695	0.780015	0.275719	0.54669	21.9509	4.45621	5.69452e-30	1.46144e-28	up	XP_008388543.2	AT5G42020.1	BIP, BIP2 | Heat shock protein 70 (Hsp 70) family protein | chr5:16807697-16810480 REVERSE LENGTH=668
gene-LOC103447998	3.1762	2.97723	3.88799	16.2599	20.0727	26.3373	0.160227	-2.64181	5.70661e-30	1.46323e-28	down	XP_028944458.1	AT5G22740.1	ATCSLA02, CSLA02, ATCSLA2, CSLA2 | cellulose synthase-like A02 | chr5:7555379-7559866 REVERSE LENGTH=534
gene-LOC103429004	0.0001	0.0001	0.0001	2.82009	2.42235	3.41441	3.46546e-05	-14.8166	5.9699e-30	1.52937e-28	down	XP_008365368.2	AT5G14400.1	CYP724A1 | cytochrome P450, family 724, subfamily A, polypeptide 1 | chr5:4644128-4646382 FORWARD LENGTH=367
gene-LOC108169230	1.88943	2.05374	2.55014	25.0685	15.2315	13.6582	0.12034	-3.05482	6.18059e-30	1.58193e-28	down	XP_028954882.1	AT5G36930.2	| Disease resistance protein (TIR-NBS-LRR class) family | chr5:14567771-14571916 REVERSE LENGTH=1191
gene-LOC103402801	26.1268	23.8101	24.8021	3.2225	3.27072	4.86848	6.57816	2.71768	6.36851e-30	1.62858e-28	up	XP_008339780.1	AT5G58330.1	| lactate/malate dehydrogenase family protein | chr5:23580010-23582287 REVERSE LENGTH=443
gene-LOC103446186	0.613459	0.309119	0.486724	12.0457	14.2711	7.60725	0.0415428	-4.58926	6.50814e-30	1.6628e-28	down	XP_028966079.1	AT1G30040.1	ATGA2OX2, GA2OX2 | gibberellin 2-oxidase | chr1:10537769-10539570 FORWARD LENGTH=341
gene-LOC103402348	0.949561	1.48845	1.2584	9.98825	8.80558	9.8127	0.129216	-2.95215	6.9715e-30	1.7796e-28	down	XP_028947959.1	AT2G42320.2	| nucleolar protein gar2-related | chr2:17628102-17630657 FORWARD LENGTH=669
gene-LOC103441008	1.06095	0.812847	1.08014	11.6071	15.3914	10.7241	0.0783068	-3.67472	7.19806e-30	1.83572e-28	down	XP_008377932.2	AT5G65790.1	ATMYB68, MYB68 | myb domain protein 68 | chr5:26323035-26324385 FORWARD LENGTH=374
gene-LOC114820203	0.0001	0.0001	0.040344	9.89409	9.40197	5.91572	0.00160814	-9.28039	7.20419e-30	1.83572e-28	down	XP_028946544.1	AT2G01060.2	| myb-like HTH transcriptional regulator family protein | chr2:73456-74556 REVERSE LENGTH=237
gene-LOC103437115	0.26049	0.245952	0.278694	15.4908	15.4168	5.77961	0.0214008	-5.54619	7.22328e-30	1.83895e-28	down	XP_008373793.2	AT4G16640.1	| Matrixin family protein | chr4:9367396-9368490 REVERSE LENGTH=364
gene-LOC103455488	0.0001	0.0001	0.0001	2.71952	3.07231	5.06565	2.76307e-05	-15.1434	7.45082e-30	1.89519e-28	down	XP_008393299.2	AT1G49030.1	| PLAC8 family protein | chr1:18136794-18137846 FORWARD LENGTH=224
gene-LOC103443230	0.206172	0.744246	0.451248	9.73006	11.8764	12.3474	0.0412814	-4.59836	7.46741e-30	1.89773e-28	down	XP_008380262.2	AT1G17745.1	PGDH | D-3-phosphoglycerate dehydrogenase | chr1:6101157-6104979 FORWARD LENGTH=624
gene-LOC114823694	9.78036	11.3918	9.68699	49.9531	44.7328	51.1271	0.211635	-2.24035	7.68725e-30	1.95187e-28	down	XP_028954947.1	AT2G23910.1	| NAD(P)-binding Rossmann-fold superfamily protein | chr2:10177902-10179789 FORWARD LENGTH=304
gene-LOC108169693	0.304278	0.323292	0.152983	22.6769	13.6875	6.57613	0.0181776	-5.7817	7.69429e-30	1.95192e-28	down	XP_028951792.1	AT2G37240.1	| Thioredoxin superfamily protein | chr2:15640235-15641720 REVERSE LENGTH=248
gene-LOC103416331	9.47545	9.29373	9.65931	37.9367	37.3102	38.9691	0.248901	-2.00635	8.24281e-30	2.08922e-28	down	XP_028949623.1	AT5G64550.1	| loricrin-related | chr5:25801794-25803698 REVERSE LENGTH=634
gene-LOC103454280	1.3684	4.37312	2.35907	62.0014	81.7344	40.0977	0.0440649	-4.50423	8.96273e-30	2.26969e-28	down	XP_008392101.2	AT5G06900.1	CYP93D1 | cytochrome P450, family 93, subfamily D, polypeptide 1 | chr5:2136160-2137925 REVERSE LENGTH=507
gene-LOC103426898	3.62062	7.68648	3.17649	55.7805	65.7047	51.4569	0.0837482	-3.5778	9.35277e-30	2.36637e-28	down	XP_028961438.1	AT2G44990.1	CCD7, MAX3, ATCCD7 | carotenoid cleavage dioxygenase 7 | chr2:18558938-18561621 FORWARD LENGTH=629
gene-LOC103443908	0.0001	0.0001	0.0001	2.47215	2.2111	3.00046	3.90436e-05	-14.6446	9.42953e-30	2.38368e-28	down	XP_028954846.1	AT5G09360.1	LAC14 | laccase 14 | chr5:2906426-2908658 REVERSE LENGTH=569
gene-LOC103425180	2.09075	1.0896	2.24755	59.1515	25.2846	99.9155	0.0294432	-5.08592	9.7449e-30	2.46123e-28	down	XP_008361481.2	AT1G66250.1	| O-Glycosyl hydrolases family 17 protein | chr1:24693063-24695416 FORWARD LENGTH=505
gene-LOC103417701	5.22488	2.31093	3.20276	107.598	90.0078	40.6879	0.0450644	-4.47187	1.116e-29	2.81616e-28	down	XP_008354082.1	AT2G46150.1	| Late embryogenesis abundant (LEA) hydroxyproline-rich glycoprotein family | chr2:18961424-18962089 FORWARD LENGTH=221
gene-LOC103415976	4.59775	4.69484	5.01301	58.1206	30.8543	91.337	0.079338	-3.65584	1.11742e-29	2.81725e-28	down	XP_028958549.1	AT4G03500.1	| Ankyrin repeat family protein | chr4:1553453-1556571 FORWARD LENGTH=652
gene-LOC103430188	1.10413	0.128289	0.730844	36.5172	49.9882	32.5181	0.0164948	-5.92185	1.16323e-29	2.93018e-28	down	XP_008366548.2	AT5G55100.1	| SWAP (Suppressor-of-White-APricot)/surp domain-containing protein | chr5:22361281-22364664 REVERSE LENGTH=843
gene-LOC103451722	5.29222	5.89897	5.77154	36.8346	42.2017	25.4755	0.162305	-2.62323	1.18251e-29	2.97613e-28	down	XP_008389361.2	AT2G37240.1	| Thioredoxin superfamily protein | chr2:15640235-15641720 REVERSE LENGTH=248
gene-LOC103409446	0.0001	0.0001	0.0001	3.15755	6.14787	2.58758	2.52249e-05	-15.2748	1.40065e-29	3.52205e-28	down	XP_028960273.1	AT1G52800.1	| 2-oxoglutarate (2OG) and Fe(II)-dependent oxygenase superfamily protein | chr1:19664044-19665362 FORWARD LENGTH=314
gene-LOC103450522	15.3093	10.5706	9.42857	1.31637	1.1711	1.38802	9.11072	3.18756	1.48506e-29	3.73102e-28	up	XP_008388105.2	AT3G54100.1	| O-fucosyltransferase family protein | chr3:20034451-20037874 REVERSE LENGTH=638
gene-LOC103428722	0.031748	0.0001	0.0001	4.86894	5.5126	2.00859	0.0025785	-8.59925	1.53792e-29	3.86042e-28	down	XP_028962342.1	AT1G47890.1	AtRLP7, RLP7 | receptor like protein 7 | chr1:17643976-17647035 FORWARD LENGTH=1019
gene-LOC103447762	2.77565	1.53024	2.44627	38.7928	39.9916	17.0185	0.0704797	-3.82665	1.94338e-29	4.86967e-28	down	XP_008385184.2	AT5G59730.2	ATEXO70H7, EXO70H7 | exocyst subunit exo70 family protein H7 | chr5:24064096-24066004 REVERSE LENGTH=632
gene-LOC103427250	10.871	10.1784	10.6288	45.5352	47.8623	42.8825	0.232449	-2.10501	2.00221e-29	5.01271e-28	down	XP_008363539.2	AT1G49320.1	ATUSPL1, USPL1 | unknown seed protein like 1 | chr1:18246441-18247817 FORWARD LENGTH=280
gene-LOC103400398	20.7396	22.1239	19.2547	3.93313	4.3625	3.94295	5.07561	2.34358	2.07103e-29	5.18047e-28	up	XP_008337266.2	AT2G25430.1	| epsin N-terminal homology (ENTH) domain-containing protein / clathrin assembly protein-related | chr2:10822716-10824677 FORWARD LENGTH=653
gene-LOC103445634	67.0791	74.3634	66.2285	8.66446	6.39066	12.6966	7.48318	2.90365	2.16239e-29	5.40427e-28	up	XP_008382869.1	AT2G31200.1	ADF6, ATADF6 | actin depolymerizing factor 6 | chr2:13294171-13294948 FORWARD LENGTH=146
gene-LOC103432902	2.39695	0.956399	2.17568	25.1644	30.8465	23.8497	0.0692334	-3.85239	2.48498e-29	6.20509e-28	down	XP_008369342.1	AT5G05330.1	| HMG-box (high mobility group) DNA-binding family protein | chr5:1577289-1578750 REVERSE LENGTH=220
gene-LOC103452754	0.0001	0.0001	0.0001	3.26356	3.14436	7.56644	2.14679e-05	-15.5075	2.59254e-29	6.46239e-28	down	XP_008390508.1	AT3G17350.1	| unknown protein; FUNCTIONS IN: molecular_function unknown; INVOLVED IN: biological_process unknown; LOCATED IN: endomembrane system; EXPRESSED IN: 19 plant structures; EXPRESSED DURING: 13 growth stages; BEST Arabidopsis thaliana protein match is: unknown protein (TAIR:AT5G50290.1); Has 203 Blast hits to 203 proteins in 13 species: Archae - 0; Bacteria - 0; Metazoa - 0; Fungi - 0; Plants - 203;…
gene-LOC103428302	5.69588	7.6436	8.95237	43.2169	47.0148	35.3028	0.177575	-2.4935	2.60048e-29	6.47655e-28	down	XP_028959846.1	AT5G62740.1	HIR1, ATHIR1 | SPFH/Band 7/PHB domain-containing membrane-associated protein family | chr5:25201320-25202535 FORWARD LENGTH=286
gene-LOC103431696	0.513943	0.549257	0.232782	14.8029	15.8012	7.27292	0.0342155	-4.86921	2.83373e-29	7.05134e-28	down	XP_008368098.3	AT1G14000.1	VIK | VH1-interacting kinase | chr1:4797606-4800043 FORWARD LENGTH=438
gene-LOC103436460	169	205.016	154.723	38.5061	36.8011	32.625	4.89881	2.29243	2.90098e-29	7.21242e-28	up	XP_008373106.1	AT4G09020.1	ATISA3, ISA3 | isoamylase 3 | chr4:5784099-5788839 FORWARD LENGTH=764
gene-LOC103437565	20.1944	20.592	17.9039	1.91304	2.143	1.13994	11.2953	3.49765	2.99474e-29	7.43261e-28	up	XP_028959669.1	AT5G50360.1	| unknown protein; BEST Arabidopsis thaliana protein match is: unknown protein (TAIR:AT3G48510.1); Has 1807 Blast hits to 1807 proteins in 277 species: Archae - 0; Bacteria - 0; Metazoa - 736; Fungi - 347; Plants - 385; Viruses - 0; Other Eukaryotes - 339 (source: NCBI BLink). | chr5:20505433-20506308 REVERSE LENGTH=291
gene-LOC103454490	11.0628	10.4284	12.1566	44.397	48.4385	46.8336	0.240911	-2.05343	3.11727e-29	7.72333e-28	down	XP_008392298.1	AT2G15760.1	| Protein of unknown function (DUF1645) | chr2:6865807-6866754 REVERSE LENGTH=315
gene-LOC103414532	92.8834	93.549	72.98	10.5243	11.1054	17.5463	6.62171	2.7272	3.14205e-29	7.77799e-28	up	XP_008351126.2	AT2G18340.1	| late embryogenesis abundant domain-containing protein / LEA domain-containing protein | chr2:7969400-7971025 FORWARD LENGTH=456
gene-LOC114825983	3.71372	3.91902	3.24616	29.5293	17.8387	33.4642	0.134586	-2.8934	3.18318e-29	7.87302e-28	down	XP_028961268.1	AT5G09760.1	| Plant invertase/pectin methylesterase inhibitor superfamily | chr5:3032446-3034364 FORWARD LENGTH=551
gene-LOC103408035	0.577122	0.29373	0.171813	21.8536	16.2235	14.8597	0.0196964	-5.66592	3.29385e-29	8.13971e-28	down	XP_008345127.2	AT2G46150.1	| Late embryogenesis abundant (LEA) hydroxyproline-rich glycoprotein family | chr2:18961424-18962089 FORWARD LENGTH=221
gene-LOC103406355	255.901	283.903	242.347	61.0163	60.5943	58.7624	4.3363	2.11647	3.62131e-29	8.9335e-28	up	XP_008343570.1	AT3G55520.1	| FKBP-like peptidyl-prolyl cis-trans isomerase family protein | chr3:20594177-20595128 FORWARD LENGTH=190
gene-LOC103447043	0.124398	0.0001	0.0001	11.4787	20.3268	8.86468	0.00306362	-8.35055	3.62907e-29	8.94495e-28	down	XP_008384437.2	AT5G17230.2	PSY | PHYTOENE SYNTHASE | chr5:5659839-5662087 REVERSE LENGTH=422
gene-LOC103432089	1.96606	1.59906	2.5299	19.9388	12.0957	13.8973	0.132697	-2.91379	3.63246e-29	8.94558e-28	down	XP_028952995.1	AT3G51550.1	FER | Malectin/receptor-like protein kinase family protein | chr3:19117877-19120564 REVERSE LENGTH=895
gene-LOC103400356	45.2319	48.5732	50.9866	7.77652	11.2185	8.61863	5.24349	2.39053	3.72695e-29	9.17042e-28	up	XP_008337225.2	AT2G20280.1	| Zinc finger C-x8-C-x5-C-x3-H type family protein | chr2:8740054-8742349 REVERSE LENGTH=371
gene-LOC103454632	1.11577	0.929571	0.986425	12.7016	14.5942	6.60732	0.0894245	-3.48319	3.78501e-29	9.30528e-28	down	XP_028960571.1	AT1G64300.2	| Protein kinase family protein | chr1:23863543-23865776 FORWARD LENGTH=717
gene-LOC103427412	0.19838	0.139248	0.0001	14.1925	11.4772	20.2775	0.00735036	-7.08797	3.7966e-29	9.32577e-28	down	XP_008363686.1	AT1G54690.1	HTA3, H2AXB, G-H2AX, GAMMA-H2AX | gamma histone variant H2AX | chr1:20414607-20415206 REVERSE LENGTH=142
gene-LOC103400918	11.1833	9.61816	9.43859	44.7128	48.3072	49.9203	0.211557	-2.24088	3.81925e-29	9.37337e-28	down	XP_008337831.1	AT5G20700.1	| Protein of unknown function (DUF581) | chr5:7006178-7007003 REVERSE LENGTH=248
gene-LOC103450239	49.3173	37.6522	41.6224	2.29588	3.00351	5.61251	11.7846	3.55883	3.87715e-29	9.50731e-28	up	XP_008387781.2	AT2G37660.1	| NAD(P)-binding Rossmann-fold superfamily protein | chr2:15795481-15796977 REVERSE LENGTH=325
gene-LOC103442409	0.189491	0.108021	0.346553	15.1128	21.7369	6.12176	0.0149882	-6.06003	4.39379e-29	1.0765e-27	down	XP_008379414.2	AT3G02100.1	| UDP-Glycosyltransferase superfamily protein | chr3:368840-370484 REVERSE LENGTH=464
gene-LOC114820984	16.3275	21.5068	19.878	3.02493	2.87291	3.40172	6.20593	2.63365	4.58926e-29	1.12343e-27	up	XP_028948310.1	AT4G37680.2	HHP4 | heptahelical protein 4 | chr4:17701231-17702568 FORWARD LENGTH=385
gene-LOC103432571	8.59337	13.2638	9.84269	0.12332	0.066603	0.128307	99.6131	6.63826	4.78548e-29	1.17046e-27	up	XP_008368988.1	AT2G47770.1	ATTSPO, TSPO | TSPO(outer membrane tryptophan-rich sensory protein)-related | chr2:19568701-19569291 FORWARD LENGTH=196
gene-LOC103424102	0.0001	0.249416	0.083739	37.3614	37.4123	14.3559	0.003739	-8.06313	4.98646e-29	1.21858e-27	down	XP_028952021.1	AT1G16060.1	ADAP | ARIA-interacting double AP2 domain protein | chr1:5508563-5511609 FORWARD LENGTH=345
gene-LOC103450695	73.0163	69.7265	91.1561	0.33705	0.5888	2.17605	75.4051	6.23659	5.18074e-29	1.26497e-27	up	XP_008388291.1	AT5G01600.1	ATFER1, FER1 | ferretin 1 | chr5:228149-229594 REVERSE LENGTH=255
gene-LOC103437983	9.62088	15.9813	10.8609	0.734411	0.754749	0.362988	19.6869	4.29917	5.27789e-29	1.2876e-27	up	XP_008374738.3	AT4G36220.1	FAH1, CYP84A1 | ferulic acid 5-hydroxylase 1 | chr4:17137584-17139619 REVERSE LENGTH=520
gene-LOC103421515	54.5501	33.6994	48.4186	208.469	298.422	280.45	0.173582	-2.52631	5.6958e-29	1.38719e-27	down	XP_008357781.1	AT4G01470.1	GAMMA-TIP3, TIP1;3, ATTIP1.3 | tonoplast intrinsic protein 1;3 | chr4:625092-625850 REVERSE LENGTH=252
gene-LOC103449475	0.057794	0.060204	0.03263	2.46849	2.18539	5.07752	0.0154786	-6.01358	5.90906e-29	1.4379e-27	down	XP_008387021.2	AT2G36200.1	| P-loop containing nucleoside triphosphate hydrolases superfamily protein | chr2:15180078-15185189 REVERSE LENGTH=1009
gene-LOC103436408	0.096239	0.0001	0.098411	18.3016	28.4686	10.0562	0.0034271	-8.1888	6.05427e-29	1.47199e-27	down	XP_008373056.1	AT1G29450.1	| SAUR-like auxin-responsive protein family | chr1:10305981-10306406 REVERSE LENGTH=141
gene-LOC103449254	1.21917	1.49141	0.829972	23.6584	29.8805	10.9151	0.0549314	-4.18623	6.49384e-29	1.57752e-27	down	XP_028945083.1	AT3G50700.1	AtIDD2, IDD2 | indeterminate(ID)-domain 2 | chr3:18840945-18842829 FORWARD LENGTH=452
gene-LOC103442697	0.161252	0.099269	0.265211	9.49152	11.4208	4.52864	0.0206648	-5.59668	8.37928e-29	2.0321e-27	down	XP_017189775.2	AT2G39210.1	| Major facilitator superfamily protein | chr2:16366287-16368231 REVERSE LENGTH=601
gene-LOC103417451	34.8049	66.2801	36.7869	5.18223	3.23862	4.46018	10.7035	3.42001	9.32578e-29	2.25973e-27	up	XP_008353869.1	AT4G26470.1	| Calcium-binding EF-hand family protein | chr4:13371377-13372343 FORWARD LENGTH=231
gene-LOC103449491	0.280946	0.272628	0.233021	6.35628	6.44134	9.65393	0.0350352	-4.83505	9.67605e-29	2.34262e-27	down	XP_028946536.1	AT1G12910.1	ATAN11, LWD1 | Transducin/WD40 repeat-like superfamily protein | chr1:4395114-4396154 REVERSE LENGTH=346
gene-LOC114825981	3.99164	5.59655	5.34641	26.8302	39.6848	26.6073	0.160376	-2.64047	9.80251e-29	2.37123e-27	down	XP_028961266.1	AT3G03520.1	NPC3 | non-specific phospholipase C3 | chr3:837972-840511 REVERSE LENGTH=523
gene-LOC103430251	1.41509	1.38092	1.86746	12.6083	12.9228	15.603	0.113373	-3.14086	1.03295e-28	2.4966e-27	down	XP_008366609.1	AT5G54400.1	| S-adenosyl-L-methionine-dependent methyltransferases superfamily protein | chr5:22090680-22091998 FORWARD LENGTH=292
gene-LOC103416385	0.0001	0.0001	0.022208	4.01323	4.62798	3.22867	0.0018878	-9.04908	1.04811e-28	2.5311e-27	down	XP_028949394.1	AT1G55200.1	| Protein kinase protein with adenine nucleotide alpha hydrolases-like domain | chr1:20589309-20592049 REVERSE LENGTH=676
gene-LOC103421740	4.87229	5.19341	11.334	109.346	67.5147	102.109	0.0767096	-3.70445	1.08132e-28	2.60911e-27	down	XP_008358004.2	AT1G58420.1	| Uncharacterised conserved protein UCP031279 | chr1:21707407-21707946 FORWARD LENGTH=179
gene-LOC103419230	39.4523	51.2065	57.4692	1.87258	1.36602	4.42629	19.3255	4.27244	1.09175e-28	2.63207e-27	up	XP_008355568.1	AT1G03220.1	| Eukaryotic aspartyl protease family protein | chr1:787143-788444 FORWARD LENGTH=433
gene-LOC103453529	7.76285	14.3758	12.1327	71.9695	77.8894	67.7167	0.157515	-2.66644	1.09884e-28	2.64691e-27	down	XP_008391287.2	AT3G09270.1	ATGSTU8, GSTU8 | glutathione S-transferase TAU 8 | chr3:2848407-2849226 REVERSE LENGTH=224
gene-LOC103415527	13.7741	11.0235	14.4468	67.8348	97.7972	58.6911	0.174946	-2.51502	1.12032e-28	2.69432e-27	down	XP_008352073.2	AT5G64440.1	AtFAAH, FAAH | fatty acid amide hydrolase | chr5:25766229-25770260 FORWARD LENGTH=607
gene-LOC103415013	0.550985	0.36632	0.415123	9.38033	9.23246	5.52077	0.0552106	-4.17891	1.1204e-28	2.69432e-27	down	XP_008351593.2	AT1G71070.1	| Core-2/I-branching beta-1,6-N-acetylglucosaminyltransferase family protein | chr1:26807440-26809152 REVERSE LENGTH=395
gene-LOC103407572	1.64244	1.64846	1.92692	15.9714	14.6986	14.6287	0.115187	-3.11795	1.14414e-28	2.7468e-27	down	XP_028955120.1	AT5G06720.1	ATPA2, PA2 | peroxidase 2 | chr5:2077567-2078857 REVERSE LENGTH=335
gene-LOC103405636	12.879	13.5923	13.0104	67.4005	84.6591	52.1843	0.193307	-2.37104	1.15466e-28	2.76974e-27	down	XP_008342878.2	AT5G36160.1	| Tyrosine transaminase family protein | chr5:14233261-14235129 REVERSE LENGTH=420
gene-LOC103451661	32.5982	39.2266	40.3255	8.52806	7.26212	5.97417	5.15294	2.3654	1.27684e-28	3.06024e-27	up	XP_028947181.1	AT1G68570.1	| Major facilitator superfamily protein | chr1:25746811-25750110 FORWARD LENGTH=596
gene-LOC114826668	0.043155	0.0001	0.348192	50.1059	60.5319	25.8046	0.00286895	-8.44526	1.28631e-28	3.08037e-27	down	XP_028963239.1	AT5G17210.1	| Protein of unknown function (DUF1218) | chr5:5656519-5657970 FORWARD LENGTH=209
gene-LOC103423111	0.108816	0.117391	0.087135	10.1751	4.97922	2.65922	0.0175901	-5.82909	1.45866e-28	3.48726e-27	down	XP_008359399.2	AT2G29120.1	ATGLR2.7, GLR2.7 | glutamate receptor 2.7 | chr2:12511479-12515893 REVERSE LENGTH=952
gene-LOC103436834	10.4697	7.15576	9.67626	122.466	92.3098	298.551	0.053186	-4.23281	1.47549e-28	3.52456e-27	down	XP_008373501.2	AT1G32060.1	PRK | phosphoribulokinase | chr1:11532668-11534406 FORWARD LENGTH=395
gene-LOC103402329	0.380175	0.200583	0.158483	8.13598	8.16333	24.755	0.0180064	-5.79534	1.4952e-28	3.56867e-27	down	XP_008339288.2	AT4G13710.2	| Pectin lyase-like superfamily protein | chr4:7962550-7966012 FORWARD LENGTH=451
gene-LOC114822556	0.138312	0.6762	1.10562	37.8485	34.9291	28.413	0.0189754	-5.71973	1.59287e-28	3.79862e-27	down	XP_028952926.1	AT3G06240.1	| F-box family protein | chr3:1887336-1888619 FORWARD LENGTH=427
gene-LOC103429971	0.278655	0.215445	0.40085	16.1711	9.01011	24.8866	0.0178748	-5.80593	1.62622e-28	3.87492e-27	down	XP_008366327.1	AT4G10265.1	| Wound-responsive family protein | chr4:6373226-6373477 REVERSE LENGTH=83
gene-LOC103449787	1.43156	3.31845	1.68178	51.8531	38.0635	125.274	0.0298888	-5.06425	1.66685e-28	3.96843e-27	down	XP_008387330.2	AT3G10040.1	| sequence-specific DNA binding transcription factors | chr3:3096580-3097875 REVERSE LENGTH=431
gene-LOC103432473	62.7619	57.3498	80.1031	13.8492	10.9732	12.1039	5.42202	2.43883	1.75926e-28	4.1815e-27	up	XP_008368895.1	AT3G29350.1	AHP2 | histidine-containing phosphotransmitter 2 | chr3:11264379-11265408 REVERSE LENGTH=156
gene-LOC103413349	0.167995	0.112502	0.153497	6.74485	8.52215	4.22075	0.0222701	-5.48875	1.79271e-28	4.25394e-27	down	XP_008350041.2	AT3G26040.1	| HXXXD-type acyl-transferase family protein | chr3:9519741-9521069 FORWARD LENGTH=442
gene-LOC103444472	147.345	192.713	138.096	13.0642	24.7764	23.6465	7.77648	2.95912	1.88158e-28	4.46113e-27	up	XP_028949440.1	AT1G78070.1	| Transducin/WD40 repeat-like superfamily protein | chr1:29355219-29358368 FORWARD LENGTH=449
gene-LOC103411305	0.050163	0.095769	0.21711	10.3769	10.2175	4.66735	0.0143712	-6.12068	1.91306e-28	4.53201e-27	down	XP_028956111.1	AT3G55700.1	| UDP-Glycosyltransferase superfamily protein | chr3:20671202-20673278 FORWARD LENGTH=460
gene-LOC103410828	20.0282	25.7939	21.8629	147.925	107.148	220.021	0.142467	-2.8113	1.95579e-28	4.62939e-27	down	XP_008347712.2	AT4G31180.2	| Class II aminoacyl-tRNA and biotin synthetases superfamily protein | chr4:15156696-15159362 FORWARD LENGTH=558
gene-LOC114827797	71.3748	94.5056	70.0911	545.455	335.422	505.392	0.170221	-2.55452	1.96126e-28	4.63852e-27	down	XP_028966264.1	AT1G61720.1	BAN | NAD(P)-binding Rossmann-fold superfamily protein | chr1:22791326-22792757 REVERSE LENGTH=340
gene-LOC103440468	5.7023	2.41429	8.24671	107.58	74.6061	151.647	0.0490165	-4.35059	1.9672e-28	4.64873e-27	down	XP_008377381.2	AT5G42800.1	DFR, TT3, M318 | dihydroflavonol 4-reductase | chr5:17164296-17165864 REVERSE LENGTH=382
gene-LOC103451644	0.593172	0.708919	0.572354	13.2104	8.23486	15.5408	0.0506799	-4.30244	1.97376e-28	4.66037e-27	down	XP_008389282.2	AT3G56970.1	BHLH038, ORG2 | basic helix-loop-helix (bHLH) DNA-binding superfamily protein | chr3:21084204-21085094 REVERSE LENGTH=253
gene-LOC103413070	15.8884	16.5114	14.6388	2.76622	3.2302	2.66064	5.43356	2.4419	2.00833e-28	4.73811e-27	up	XP_008349784.1	AT5G22510.1	INV-E, At-A/N-InvE | alkaline/neutral invertase | chr5:7474974-7477479 REVERSE LENGTH=617
gene-LOC103417448	406.75	368.342	406.62	1484.85	1578.2	1462.88	0.261098	-1.93734	2.07086e-28	4.88055e-27	down	XP_008353857.2	AT5G37600.1	ATGSR1, GLN1;1, GSR 1, ATGLN1;1 | glutamine synthase clone R1 | chr5:14933574-14935656 REVERSE LENGTH=356
gene-LOC114820688	2.71257	3.89038	4.71725	25.3646	29.3609	34.0733	0.127481	-2.97164	2.07212e-28	4.88055e-27	down	XP_028947686.1	AT1G14900.1	HMGA | high mobility group A | chr1:5138665-5139353 REVERSE LENGTH=204
gene-LOC103444188	5.08591	6.15331	5.66874	39.3738	45.105	26.8111	0.151927	-2.71855	2.75554e-28	6.4796e-27	down	XP_008381330.1	AT1G18210.2	| Calcium-binding EF-hand family protein | chr1:6268273-6268785 REVERSE LENGTH=170
gene-LOC103412319	0.124733	0.198503	0.272967	16.1968	4.33267	25.8382	0.0128582	-6.28117	2.9019e-28	6.81815e-27	down	XP_008349124.2	AT2G34930.1	| disease resistance family protein / LRR family protein | chr2:14737169-14739886 REVERSE LENGTH=905
gene-LOC103403764	1.49983	0.679948	2.54655	36.1685	38.8786	31.9172	0.044186	-4.50027	3.04122e-28	7.13965e-27	down	XP_028952251.1	AT5G24860.1	FPF1, ATFPF1 | flowering promoting factor 1 | chr5:8541822-8542154 FORWARD LENGTH=110
gene-LOC103450715	16.7378	22.5123	14.4411	2.02787	2.13526	2.88463	7.61819	2.92945	3.22596e-28	7.56714e-27	up	XP_008388312.2	AT5G05350.1	| PLAC8 family protein | chr5:1585757-1587337 FORWARD LENGTH=526
gene-LOC114821954	0.470948	0.74887	1.20958	21.2342	18.4218	53.6419	0.0260392	-5.26317	3.39958e-28	7.96786e-27	down	XP_028951380.1	AT1G14890.1	| Plant invertase/pectin methylesterase inhibitor superfamily protein | chr1:5137045-5137704 FORWARD LENGTH=219
gene-LOC103401270	17.0734	16.8914	14.8599	1.87533	1.48685	2.11364	8.91641	3.15646	3.43995e-28	8.05589e-27	up	XP_028950184.1	AT2G23790.1	| Protein of unknown function (DUF607) | chr2:10125692-10127455 REVERSE LENGTH=336
gene-LOC103416348	0.0001	0.0001	0.189855	25.7536	23.7505	10.1741	0.00318466	-8.29465	3.58578e-28	8.39054e-27	down	XP_008352827.1	AT4G13830.2	J20 | DNAJ-like 20 | chr4:8011518-8012577 FORWARD LENGTH=197
gene-LOC103410737	21.636	15.5624	25.8067	110.187	105.073	156.366	0.169539	-2.56031	3.65272e-28	8.54021e-27	down	XP_028947162.1	AT3G22890.1	APS1 | ATP sulfurylase 1 | chr3:8112837-8114734 FORWARD LENGTH=463
gene-LOC103439247	1.79115	1.14095	1.08625	50.4102	37.8666	17.7542	0.0378978	-4.72174	3.74654e-28	8.75241e-27	down	XP_008376010.1	AT2G46150.1	| Late embryogenesis abundant (LEA) hydroxyproline-rich glycoprotein family | chr2:18961424-18962089 FORWARD LENGTH=221
gene-LOC103435547	0.074276	0.0001	0.0001	5.4507	6.41939	5.25857	0.00434803	-7.84542	3.93858e-28	9.19355e-27	down	XP_028958648.1	AT4G23180.1	CRK10, RLK4 | cysteine-rich RLK (RECEPTOR-like protein kinase) 10 | chr4:12138171-12140780 FORWARD LENGTH=669
gene-LOC103421267	4.18475	4.40622	3.88539	25.7765	18.4729	29.1646	0.169945	-2.55686	4.14499e-28	9.66748e-27	down	XP_028963967.1	AT3G12750.1	ZIP1 | zinc transporter 1 precursor | chr3:4051950-4053156 REVERSE LENGTH=355
gene-LOC103439495	5.26736	3.93082	7.34462	41.1456	42.146	78.3115	0.102367	-3.28818	4.647e-28	1.08295e-26	down	XP_008376278.2	AT5G51550.1	EXL3 | EXORDIUM like 3 | chr5:20939793-20940806 REVERSE LENGTH=337
gene-LOC108173855	0.274685	0.057281	0.241563	12.5216	10.6243	6.41689	0.0194004	-5.68777	5.24388e-28	1.22106e-26	down	XP_028954923.1	AT2G40070.1	| BEST Arabidopsis thaliana protein match is: proline-rich family protein (TAIR:AT3G09000.1); Has 35333 Blast hits to 34131 proteins in 2444 species: Archae - 798; Bacteria - 22429; Metazoa - 974; Fungi - 991; Plants - 531; Viruses - 0; Other Eukaryotes - 9610 (source: NCBI BLink). | chr2:16728378-16731160 REVERSE LENGTH=607
gene-LOC103437200	0.205763	0.172465	0.0001	35.9308	30.7924	12.2779	0.0047889	-7.70609	6.17858e-28	1.43726e-26	down	XP_008373881.1	AT2G32300.1	UCC1 | uclacyanin 1 | chr2:13722510-13723464 FORWARD LENGTH=261
gene-LOC103437794	0.792848	0.757269	0.438793	11.8523	14.238	11.6429	0.0527098	-4.24578	6.18242e-28	1.43726e-26	down	XP_008374517.2	AT2G47140.1	| NAD(P)-binding Rossmann-fold superfamily protein | chr2:19350970-19352059 REVERSE LENGTH=257
gene-LOC103412401	3.37051	2.63811	3.47103	18.1969	19.6054	28.8358	0.142256	-2.81344	6.33675e-28	1.47194e-26	down	XP_028966082.1	AT1G29980.1	| Protein of unknown function, DUF642 | chr1:10503411-10505994 REVERSE LENGTH=407
gene-LOC103445220	0.0001	0.0001	0.0001	1.80542	1.67957	2.38342	5.11211e-05	-14.2557	6.38942e-28	1.48298e-26	down	XP_028959859.1	AT5G23980.1	ATFRO4, FRO4 | ferric reduction oxidase 4 | chr5:8098167-8101282 REVERSE LENGTH=699
gene-LOC103426336	0.059518	0.224844	0.189526	7.95774	9.64211	4.26391	0.0216746	-5.52785	6.4705e-28	1.50058e-26	down	XP_017185317.2	AT3G61680.1	| alpha/beta-Hydrolases superfamily protein | chr3:22824630-22826926 FORWARD LENGTH=649
gene-LOC103417831	0.833449	1.26775	1.79709	12.4993	31.4703	23.015	0.0581968	-4.10292	7.06898e-28	1.63805e-26	down	XP_008354212.1	AT1G27180.1	| disease resistance protein (TIR-NBS-LRR class), putative | chr1:9439859-9445818 FORWARD LENGTH=1556
gene-LOC114821810	0.69743	1.22157	1.20966	19.1887	12.7758	13.3994	0.068968	-3.85793	7.17376e-28	1.66098e-26	down	XP_028951056.1	AT4G23340.1	| 2-oxoglutarate (2OG) and Fe(II)-dependent oxygenase superfamily protein | chr4:12195719-12196793 REVERSE LENGTH=324
gene-LOC103408830	2.04681	2.68769	2.93201	19.9923	21.4232	13.8267	0.13878	-2.84913	7.24793e-28	1.6768e-26	down	XP_008345868.2	AT5G36110.1	CYP716A1 | cytochrome P450, family 716, subfamily A, polypeptide 1 | chr5:14195377-14197613 FORWARD LENGTH=477
gene-LOC103451590	0.0001	0.057984	0.070207	4.23949	5.3124	5.89442	0.00830561	-6.9117	7.64101e-28	1.76631e-26	down	XP_017192175.2	AT1G23000.1	| Heavy metal transport/detoxification superfamily protein | chr1:8143614-8144865 FORWARD LENGTH=358
gene-LOC103445780	0.485771	0.181275	0.316002	11.4588	12.2023	6.66604	0.0324148	-4.9472	7.83008e-28	1.80856e-26	down	XP_008383043.2	AT3G26040.1	| HXXXD-type acyl-transferase family protein | chr3:9519741-9521069 FORWARD LENGTH=442
gene-LOC103452204	0.157292	0.044062	0.253807	11.1097	10.481	4.98248	0.0171286	-5.86745	8.54969e-28	1.97001e-26	down	XP_008389950.2	AT1G21270.1	WAK2 | wall-associated kinase 2 | chr1:7444997-7447345 FORWARD LENGTH=732
gene-LOC103434528	365.859	314.457	340.292	34.2083	49.3422	68.6269	6.7067	2.7456	8.57362e-28	1.97393e-26	up	XP_008371117.2	AT1G11580.1	ATPMEPCRA, PMEPCRA | methylesterase PCR A | chr1:3888730-3890649 FORWARD LENGTH=557
gene-LOC103445398	4.19801	2.81083	2.73046	20.2747	19.744	33.8566	0.131834	-2.9232	8.91714e-28	2.05137e-26	down	XP_008382627.1	AT5G48740.1	| Leucine-rich repeat protein kinase family protein | chr5:19765324-19769314 REVERSE LENGTH=895
gene-LOC103441663	0.467427	1.08801	1.11485	27.3407	13.7253	49.5029	0.0294836	-5.08394	1.12823e-27	2.59131e-26	down	XP_008378577.1	AT5G49700.1	| Predicted AT-hook DNA-binding family protein | chr5:20192599-20193429 FORWARD LENGTH=276
gene-LOC103453855	0.922701	0.15866	0.994776	51.4049	62.7572	24.696	0.0149515	-6.06357	1.15053e-27	2.6404e-26	down	XP_008391661.2	AT5G19790.1	RAP2.11 | related to AP2 11 | chr5:6689271-6690032 REVERSE LENGTH=253
gene-LOC114827803	0.0001	0.0001	0.0001	2.12514	1.14303	4.06424	4.09142e-05	-14.577	1.17388e-27	2.69184e-26	down	XP_028966270.1	AT4G21270.1	ATK1, KATA, KATAP | kinesin 1 | chr4:11329579-11333884 REVERSE LENGTH=793
gene-LOC103446670	0.727687	0.881659	0.734475	8.5749	7.5249	7.20094	0.10059	-3.31344	1.34478e-27	3.08127e-26	down	XP_028966292.1	AT4G05200.1	CRK25 | cysteine-rich RLK (RECEPTOR-like protein kinase) 25 | chr4:2679793-2682309 REVERSE LENGTH=675
gene-LOC103449691	0.927525	0.618945	1.24757	11.6945	8.41552	20.9382	0.0680673	-3.87689	1.35014e-27	3.09108e-26	down	XP_008387241.2	AT3G57880.1	| Calcium-dependent lipid-binding (CaLB domain) plant phosphoribosyltransferase family protein | chr3:21431198-21433519 REVERSE LENGTH=773
gene-LOC114821305	0.0001	0.0001	0.040229	7.98049	6.1104	22.1021	0.00111704	-9.8061	1.36837e-27	3.13032e-26	down	XP_028949181.1	AT2G06850.1	EXGT-A1, EXT, XTH4 | xyloglucan endotransglucosylase/hydrolase 4 | chr2:2763619-2765490 FORWARD LENGTH=296
gene-LOC103431341	5.27935	6.73164	7.27698	42.2837	47.6636	29.2069	0.161874	-2.62706	1.38459e-27	3.16488e-26	down	XP_008367711.3	AT5G62180.1	AtCXE20, CXE20 | carboxyesterase 20 | chr5:24978866-24979849 REVERSE LENGTH=327
gene-LOC103437620	2.35502	4.05773	3.63853	33.8014	27.657	27.6403	0.112811	-3.14802	1.50287e-27	3.43252e-26	down	XP_008374328.2	AT4G39700.1	| Heavy metal transport/detoxification superfamily protein | chr4:18424265-18424906 FORWARD LENGTH=158
gene-CYP707A	11.0421	8.06238	11.3505	0.978029	0.839876	0.845307	11.4354	3.51544	1.54638e-27	3.52908e-26	up	XP_008356917.1	AT2G29090.2	CYP707A2 | cytochrome P450, family 707, subfamily A, polypeptide 2 | chr2:12495038-12499080 REVERSE LENGTH=482
gene-LOC103443000	8.58126	8.71973	11.0736	40.8649	38.8939	47.532	0.222912	-2.16546	1.56762e-27	3.5747e-26	down	XP_008380005.3	AT4G12730.1	FLA2 | FASCICLIN-like arabinogalactan 2 | chr4:7491598-7492809 REVERSE LENGTH=403
gene-LOC103427330	46.7293	41.2563	39.9313	232.491	204.38	158.161	0.214975	-2.21776	1.58479e-27	3.61097e-26	down	NP_001315809.1	AT3G15210.1	ATERF-4, ERF4, RAP2.5, ATERF4 | ethylene responsive element binding factor 4 | chr3:5121472-5122140 FORWARD LENGTH=222
gene-LOC103428379	1.1366	0.438904	1.72462	20.322	25.7053	17.5548	0.0519034	-4.26803	1.72427e-27	3.92567e-26	down	XP_017185875.1	AT3G08040.2	FRD3, MAN1, ATFRD3 | MATE efflux family protein | chr3:2566593-2569397 REVERSE LENGTH=526
gene-LOC103443282	31.607	72.2629	41.1486	537.437	542.901	1138.44	0.0653595	-3.93546	1.74607e-27	3.97214e-26	down	XP_028964603.1	AT3G22142.1	| Bifunctional inhibitor/lipid-transfer protein/seed storage 2S albumin superfamily protein | chr3:7803604-7808046 REVERSE LENGTH=1480
gene-LOC103421129	0.0001	0.0001	0.0001	3.05794	2.32752	0.922503	4.7559e-05	-14.3599	1.74941e-27	3.97658e-26	down	XP_008357385.2	AT5G67090.1	| Subtilisin-like serine endopeptidase family protein | chr5:26774111-26776321 REVERSE LENGTH=736
gene-LOC103405096	0.127651	0.044854	0.0001	7.40712	8.93642	7.50583	0.0072373	-7.11033	1.8028e-27	4.09468e-26	down	XP_008342286.2	AT5G10050.1	| NAD(P)-binding Rossmann-fold superfamily protein | chr5:3144254-3145643 FORWARD LENGTH=279
gene-LOC103432342	0.677906	0.32915	0.701766	25.9824	16.0802	8.99072	0.0334714	-4.90093	1.96024e-27	4.44874e-26	down	XP_008368749.2	AT3G23360.1	| Protein phosphatase 2C family protein | chr3:8355257-8356381 REVERSE LENGTH=260
gene-LOC103432377	0.25961	0.055866	0.0001	23.6411	19.9631	11.2189	0.00575626	-7.44065	2.08691e-27	4.73248e-26	down	XP_028956369.1	AT1G03055.1	| unknown protein; BEST Arabidopsis thaliana protein match is: unknown protein (TAIR:AT1G64680.1); Has 143 Blast hits to 143 proteins in 26 species: Archae - 0; Bacteria - 6; Metazoa - 0; Fungi - 0; Plants - 122; Viruses - 0; Other Eukaryotes - 15 (source: NCBI BLink). | chr1:710102-711763 REVERSE LENGTH=264
gene-LOC103420971	13.525	13.1405	15.6712	118.614	96.7522	59.4421	0.154059	-2.69844	2.20169e-27	4.98882e-26	down	XP_028962487.1	AT1G75130.1	CYP721A1 | cytochrome P450, family 721, subfamily A, polypeptide 1 | chr1:28200073-28201911 REVERSE LENGTH=505
gene-LOC103450895	65.5495	65.7767	66.1014	17.1654	15.9372	15.4985	4.06221	2.02226	2.23571e-27	5.0619e-26	up	XP_008388522.2	AT1G09140.2	ATSRP30, SR30, At-SR30 | SERINE-ARGININE PROTEIN 30 | chr1:2943528-2945818 REVERSE LENGTH=256
gene-LOC103405056	57.3928	60.0951	54.8405	12.3564	12.7343	13.6243	4.4512	2.1542	2.24109e-27	5.07006e-26	up	XP_008342249.2	AT4G12710.1	| ARM repeat superfamily protein | chr4:7485040-7486733 REVERSE LENGTH=402
gene-LOC103444239	14.2799	14.5993	11.4723	70.1039	90.7655	55.2742	0.186688	-2.4213	2.27233e-27	5.13669e-26	down	XP_028964476.1	AT5G17330.1	GAD, GAD1 | glutamate decarboxylase | chr5:5711141-5714839 FORWARD LENGTH=502
gene-LOC103400879	89.1285	103.139	80.637	20.605	17.2614	20.9114	4.64299	2.21505	2.31708e-27	5.23372e-26	up	XP_008337783.2	AT4G29820.1	CFIM-25, ATCFIM-25 | homolog of CFIM-25 | chr4:14596047-14597317 REVERSE LENGTH=222
gene-LOC103419586	301.56	192.465	249.872	45.975	46.7657	53.7702	5.07741	2.34409	2.42762e-27	5.47045e-26	up	XP_028954917.1	AT5G36890.1	BGLU42 | beta glucosidase 42 | chr5:14542164-14546090 REVERSE LENGTH=490
gene-LOC103434825	37.65	28.3287	32.037	183.787	151.009	128.266	0.211669	-2.24012	2.51075e-27	5.65334e-26	down	NP_001306183.1	AT5G44210.1	ERF9, ATERF9, ATERF-9 | erf domain protein 9 | chr5:17806742-17807344 FORWARD LENGTH=200
gene-LOC103401650	6.90756	4.74705	6.51001	38.7629	34.8503	64.4906	0.131529	-2.92655	2.52924e-27	5.6905e-26	down	XP_008338585.2	AT4G39900.1	| unknown protein; Has 30201 Blast hits to 17322 proteins in 780 species: Archae - 12; Bacteria - 1396; Metazoa - 17338; Fungi - 3422; Plants - 5037; Viruses - 0; Other Eukaryotes - 2996 (source: NCBI BLink). | chr4:18508569-18510289 REVERSE LENGTH=245
gene-LOC103439874	8.67063	9.13965	9.55135	33.9627	37.8963	48.196	0.227909	-2.13347	2.68766e-27	6.04216e-26	down	XP_008376726.2	AT5G53370.1	ATPMEPCRF, PMEPCRF | pectin methylesterase PCR fragment F | chr5:21649683-21651530 REVERSE LENGTH=587
gene-LOC103408536	4.11036	3.67926	5.27969	31.0689	41.29	24.3623	0.135124	-2.88765	2.70722e-27	6.08136e-26	down	XP_028957269.1	AT5G15420.1	| unknown protein; Has 17 Blast hits to 5 proteins in 2 species: Archae - 0; Bacteria - 0; Metazoa - 0; Fungi - 0; Plants - 1; Viruses - 0; Other Eukaryotes - 16 (source: NCBI BLink). | chr5:5007951-5008964 REVERSE LENGTH=159
gene-LOC103425086	211.256	261.81	253.127	27.4764	50.6945	40.7712	6.10543	2.61009	2.91165e-27	6.53547e-26	up	XP_028949249.1	AT5G66900.1	| Disease resistance protein (CC-NBS-LRR class) family | chr5:26714931-26717757 REVERSE LENGTH=809
gene-LOC103447527	4.76703	2.91228	6.82878	49.8635	49.165	32.3187	0.110456	-3.17846	3.12822e-27	7.0075e-26	down	XP_028944191.1	AT1G78960.1	ATLUP2, LUP2 | lupeol synthase 2 | chr1:29696722-29701024 FORWARD LENGTH=763
gene-LOC103417274	0.0001	0.0001	0.0001	5.23936	2.60496	10.21	1.66166e-05	-15.877	3.12929e-27	7.0075e-26	down	XP_008353687.1	AT4G13540.1	| unknown protein; INVOLVED IN: N-terminal protein myristoylation; BEST Arabidopsis thaliana protein match is: unknown protein (TAIR:AT3G23930.1); Has 4658 Blast hits to 3455 proteins in 431 species: Archae - 39; Bacteria - 387; Metazoa - 1842; Fungi - 436; Plants - 133; Viruses - 38; Other Eukaryotes - 1783 (source: NCBI BLink). | chr4:7869896-7870604 FORWARD LENGTH=210
gene-LOC103404748	0.0001	0.0001	0.0001	4.65886	6.72872	2.67927	2.13267e-05	-15.517	3.23559e-27	7.23987e-26	down	XP_008341928.2	AT5G53110.1	| RING/U-box superfamily protein | chr5:21529022-21533008 FORWARD LENGTH=382
gene-LOC103444243	1.07827	1.15954	1.57824	14.6186	9.44659	11.061	0.108638	-3.2024	3.32635e-27	7.43717e-26	down	XP_008381389.2	AT2G46620.1	| P-loop containing nucleoside triphosphate hydrolases superfamily protein | chr2:19139071-19140546 REVERSE LENGTH=491
gene-LOC103429985	0.908354	2.67423	2.35197	30.329	21.1349	31.0981	0.07188	-3.79827	3.46187e-27	7.73411e-26	down	XP_028944276.1	AT5G06900.1	CYP93D1 | cytochrome P450, family 93, subfamily D, polypeptide 1 | chr5:2136160-2137925 REVERSE LENGTH=507
gene-LOC103417352	113.409	97.5153	106.678	18.759	21.4394	11.9444	6.091	2.60668	3.97136e-27	8.86545e-26	up	XP_008353767.2	AT2G21970.1	SEP2 | stress enhanced protein 2 | chr2:9357188-9357874 REVERSE LENGTH=202
gene-LOC103432554	0.204379	0.153988	0.315543	5.96033	8.66411	5.02429	0.0342979	-4.86574	4.04885e-27	9.03139e-26	down	XP_008368970.2	AT3G45650.1	NAXT1 | nitrate excretion transporter1 | chr3:16759253-16761266 FORWARD LENGTH=558
gene-LOC103400415	12.5786	12.2187	12.625	52.1601	42.55	52.1749	0.254773	-1.97272	4.31715e-27	9.62238e-26	down	XP_008337284.2	AT2G25490.1	EBF1, FBL6 | EIN3-binding F box protein 1 | chr2:10848018-10850275 REVERSE LENGTH=628
gene-LOC103439246	4.42216	1.17094	1.66027	144.697	85.0619	57.5226	0.0252483	-5.30767	4.47764e-27	9.97232e-26	down	XP_008376009.1	AT2G46150.1	| Late embryogenesis abundant (LEA) hydroxyproline-rich glycoprotein family | chr2:18961424-18962089 FORWARD LENGTH=221
gene-LOC103430934	13.4351	16.1758	14.9227	1.76389	2.02994	2.78416	6.77009	2.75918	4.48932e-27	9.99057e-26	up	XP_008367305.2	AT1G19490.1	| Basic-leucine zipper (bZIP) transcription factor family protein | chr1:6751953-6753959 REVERSE LENGTH=471
gene-LOC103428235	13.5204	10.2633	11.5337	0.618223	0.331164	0.418308	25.8226	4.69056	4.50211e-27	1.00112e-25	up	XP_008364555.1	AT1G52560.1	| HSP20-like chaperones superfamily protein | chr1:19574783-19575766 REVERSE LENGTH=232
gene-LOC103445033	2.75502	0.694636	3.42992	68.1984	63.5382	53.0284	0.0372342	-4.74723	4.58493e-27	1.01875e-25	down	XP_008382222.1	AT3G49940.1	LBD38 | LOB domain-containing protein 38 | chr3:18514465-18515302 FORWARD LENGTH=247
gene-LOC103445401	18.4911	15.7413	18.2047	84.6554	81.2875	142.449	0.170034	-2.55611	4.76198e-27	1.05727e-25	down	XP_008382631.2	AT5G48810.1	ATB5-B, B5 #3, ATCB5-D, CB5-D | cytochrome B5 isoform D | chr5:19789249-19790180 REVERSE LENGTH=140
gene-LOC103432487	0.089059	0.105116	0.239807	14.3657	4.83168	29.6939	0.00887648	-6.8158	4.79315e-27	1.06337e-25	down	XP_008368913.2	AT4G03100.1	| Rho GTPase activating protein with PAK-box/P21-Rho-binding domain | chr4:1374361-1375913 FORWARD LENGTH=430
gene-LOC103404837	1.82162	2.75905	2.06964	14.9997	14.1007	12.2823	0.160703	-2.63753	4.91962e-27	1.09058e-25	down	XP_008342028.2	AT4G04450.1	WRKY42, AtWRKY42 | WRKY family transcription factor | chr4:2218379-2221113 FORWARD LENGTH=528
gene-LOC103402887	17.4473	21.9775	23.1399	2.78524	3.20197	4.33076	6.06366	2.60019	5.04177e-27	1.11593e-25	up	XP_008339890.2	AT5G39660.2	CDF2 | cycling DOF factor 2 | chr5:15878920-15880712 FORWARD LENGTH=457
gene-LOC103442359	16.4005	19.09	21.9018	2.64474	2.86069	3.95191	6.06855	2.60135	5.20628e-27	1.15145e-25	up	XP_028963647.1	AT5G39660.2	CDF2 | cycling DOF factor 2 | chr5:15878920-15880712 FORWARD LENGTH=457
gene-LOC103447244	27.5866	30.5656	24.1033	6.19754	5.61973	6.83961	4.40886	2.14041	5.33771e-27	1.17961e-25	up	XP_028943894.1	AT3G14470.1	| NB-ARC domain-containing disease resistance protein | chr3:4857940-4861104 FORWARD LENGTH=1054
gene-LOC103451976	1.56118	3.15265	4.51999	48.3987	46.8667	28.1006	0.0748489	-3.73987	5.37432e-27	1.18679e-25	down	XP_008389657.1	AT1G60420.1	| DC1 domain-containing protein | chr1:22261978-22264243 FORWARD LENGTH=578
gene-LOC103402895	0.0001	0.0001	0.1822	17.5332	16.0928	10.1002	0.00417142	-7.90525	5.42846e-27	1.19782e-25	down	XP_008339897.2	AT2G02990.1	RNS1, ATRNS1 | ribonuclease 1 | chr2:873714-874667 FORWARD LENGTH=230
gene-LOC103409776	0.0001	0.0001	0.0001	5.38449	4.73325	5.31226	1.94426e-05	-15.6504	5.729e-27	1.26316e-25	down	XP_008346789.1	AT1G68630.1	| PLAC8 family protein | chr1:25768653-25769458 FORWARD LENGTH=161
gene-LOC114819647	12.6023	7.5977	9.19554	75.3124	84.4692	47.4424	0.141854	-2.81752	5.76181e-27	1.26941e-25	down	XP_028944862.1	AT2G05940.1	| Protein kinase superfamily protein | chr2:2287514-2289270 REVERSE LENGTH=462
gene-LOC103413416	0.190045	0.248016	0.232432	3.86434	3.65833	2.17238	0.0691583	-3.85395	5.80919e-27	1.27887e-25	down	XP_028945054.1	AT2G48020.1	| Major facilitator superfamily protein | chr2:19644441-19647007 FORWARD LENGTH=463
gene-LOC103442925	0.0001	0.0001	0.0001	9.54058	3.44538	4.35769	1.72974e-05	-15.8191	5.98022e-27	1.31551e-25	down	XP_028964578.1	AT5G16970.1	AT-AER, AER | alkenal reductase | chr5:5576291-5578001 REVERSE LENGTH=345
gene-LOC103451840	0.712987	0.933482	1.73035	26.9801	25.7959	78.2352	0.025775	-5.27788	6.1837e-27	1.35923e-25	down	XP_008389493.1	AT1G69700.1	ATHVA22C, HVA22C | HVA22 homologue C | chr1:26220337-26221663 FORWARD LENGTH=184
gene-LOC103456224	2.80472	1.84569	2.71121	21.9214	18.4176	13.2593	0.137348	-2.8641	6.30354e-27	1.38451e-25	down	XP_008394120.1	AT5G34940.2	AtGUS3, GUS3 | glucuronidase 3 | chr5:13235912-13238718 REVERSE LENGTH=536
gene-LOC103447904	0.183818	0.119377	0.073932	4.51694	5.4447	3.11275	0.0288447	-5.11555	6.42704e-27	1.41055e-25	down	XP_008385340.2	AT2G23770.1	| protein kinase family protein / peptidoglycan-binding LysM domain-containing protein | chr2:10120242-10122080 REVERSE LENGTH=612
gene-LOC114821644	8.25313	10.4305	9.92446	50.0595	45.9998	40.3047	0.209792	-2.25297	6.51982e-27	1.42982e-25	down	XP_028950447.1	AT1G78020.1	| Protein of unknown function (DUF581) | chr1:29338787-29339491 FORWARD LENGTH=162
gene-LOC103415288	17.2093	25.6471	23.8454	2.09479	3.05349	2.66752	8.53422	3.09326	6.97324e-27	1.52808e-25	up	XP_008351855.2	AT3G19000.1	| 2-oxoglutarate (2OG) and Fe(II)-dependent oxygenase superfamily protein | chr3:6553668-6554987 REVERSE LENGTH=352
gene-LOC103419152	11.205	7.94644	11.651	51.2266	44.9649	50.7397	0.209639	-2.25402	7.05543e-27	1.54491e-25	down	XP_008355496.2	AT3G62420.1	ATBZIP53, BZIP53 | basic region/leucine zipper motif 53 | chr3:23091844-23092284 REVERSE LENGTH=146
gene-LOC103406265	3.7037	3.46433	4.28106	16.4707	15.8693	18.7109	0.224268	-2.1567	7.07424e-27	1.54785e-25	down	XP_028956209.1	AT2G38970.1	| Zinc finger (C3HC4-type RING finger) family protein | chr2:16274135-16276651 FORWARD LENGTH=692
gene-LOC103447445	0.510743	0.713667	0.762508	6.38096	8.73385	7.77811	0.0867918	-3.5263	7.24483e-27	1.58396e-25	down	XP_008384853.1	AT1G73050.1	| Glucose-methanol-choline (GMC) oxidoreductase family protein | chr1:27476565-27478534 REVERSE LENGTH=552
gene-LOC103417539	18.6683	15.0506	13.9144	103.663	88.1948	189.884	0.124779	-3.00255	7.30004e-27	1.59482e-25	down	XP_008353938.1	AT4G08685.1	SAH7 | Pollen Ole e 1 allergen and extensin family protein | chr4:5550563-5551259 FORWARD LENGTH=159
gene-LOC103424648	0.791331	0.906992	0.834057	20.25	18.1085	6.76647	0.0561193	-4.15536	7.89141e-27	1.72138e-25	down	XP_008360996.2	AT2G14960.1	GH3.1 | Auxin-responsive GH3 family protein | chr2:6451659-6453670 REVERSE LENGTH=590
gene-LOC103417866	0.0001	0.0001	0.0001	3.04537	2.83047	1.43102	4.10573e-05	-14.572	8.01802e-27	1.74767e-25	down	XP_028962336.1	AT5G10530.1	| Concanavalin A-like lectin protein kinase family protein | chr5:3324978-3326933 REVERSE LENGTH=651
gene-LOC103432971	0.259257	0.0001	0.0001	52.2643	117.015	48.965	0.00118884	-9.71623	8.12587e-27	1.76983e-25	down	XP_028960780.1	AT5G36140.1	CYP716A2 | cytochrome P450, family 716, subfamily A, polypeptide 2 | chr5:14212212-14213259 REVERSE LENGTH=318
gene-LOC103428199	0.0001	0.0001	0.0001	6.52703	5.14621	3.34797	1.99718e-05	-15.6117	8.22367e-27	1.78977e-25	down	XP_028959982.1	AT5G07200.1	YAP169, GA20OX3, ATGA20OX3 | gibberellin 20-oxidase 3 | chr5:2243835-2245157 REVERSE LENGTH=380
gene-ACBP2	62.9279	61.122	104.273	374.85	385.867	439.345	0.19026	-2.39396	8.38717e-27	1.82397e-25	down	XP_008373470.1	AT1G31812.1	ACBP6, ACBP | acyl-CoA-binding protein 6 | chr1:11411132-11412099 REVERSE LENGTH=92
gene-LOC103438055	0.105996	0.033465	0.053898	6.09513	8.75904	2.71443	0.0110059	-6.50557	8.61287e-27	1.87163e-25	down	XP_028962277.1	AT5G10530.1	| Concanavalin A-like lectin protein kinase family protein | chr5:3324978-3326933 REVERSE LENGTH=651
gene-LOC103435892	4.62871	3.37613	5.05826	20.2572	20.4662	22.8731	0.205406	-2.28345	8.63285e-27	1.87455e-25	down	XP_008372543.1	AT3G07340.1	| basic helix-loop-helix (bHLH) DNA-binding superfamily protein | chr3:2341188-2343288 REVERSE LENGTH=456
gene-LOC103438633	25.175	46.6373	34.0633	1.37831	1.12665	3.21931	18.4959	4.20914	8.78491e-27	1.90613e-25	up	XP_008375388.2	AT5G06600.3	UBP12 | ubiquitin-specific protease 12 | chr5:2020682-2027834 REVERSE LENGTH=985
gene-LOC114820362	0.0001	0.0001	0.0001	4.46287	7.5659	4.08599	1.86165e-05	-15.7131	9.29926e-27	2.01468e-25	down	XP_028946794.1	AT2G47000.1	MDR4, PGP4, ABCB4, ATPGP4 | ATP binding cassette subfamily B4 | chr2:19310008-19314750 REVERSE LENGTH=1286
gene-LOC103400053	0.85483	0.617747	0.799431	7.81099	7.43781	9.68832	0.0911095	-3.45626	1.01863e-26	2.20517e-25	down	XP_008336960.2	AT5G34940.2	AtGUS3, GUS3 | glucuronidase 3 | chr5:13235912-13238718 REVERSE LENGTH=536
gene-LOC103438680	2.6003	1.45214	2.88055	17.3701	28.9472	25.435	0.0966238	-3.37148	1.0682e-26	2.31075e-25	down	XP_008375444.1	AT5G07050.1	| nodulin MtN21 /EamA-like transporter family protein | chr5:2191533-2193416 REVERSE LENGTH=402
gene-LOC103455958	3.92013	3.3392	2.4866	22.1451	19.0343	29.1491	0.138577	-2.85124	1.07506e-26	2.32383e-25	down	XP_008393793.1	AT1G45688.1	| unknown protein; FUNCTIONS IN: molecular_function unknown; INVOLVED IN: biological_process unknown; LOCATED IN: plasma membrane; EXPRESSED IN: 22 plant structures; EXPRESSED DURING: 13 growth stages; BEST Arabidopsis thaliana protein match is: unknown protein (TAIR:AT5G42860.1); Has 258 Blast hits to 242 proteins in 39 species: Archae - 0; Bacteria - 11; Metazoa - 10; Fungi - 14; Plants - 198; …
gene-LOC103428729	0.336062	0.203438	0.130038	8.72832	5.42102	11.1579	0.0264564	-5.24024	1.10065e-26	2.37735e-25	down	XP_008365077.2	AT3G20395.1	| RING/U-box superfamily protein | chr3:7112020-7113792 REVERSE LENGTH=223
gene-LOC103411226	0.115093	0.105476	0.701714	42.9349	20.116	67.8069	0.00704798	-7.14858	1.10584e-26	2.38676e-25	down	XP_008348095.2	AT3G29970.1	| B12D protein | chr3:11745299-11746481 FORWARD LENGTH=87
gene-LOC103432185	5.62885	6.12533	6.54815	31.6366	31.326	22.6055	0.213892	-2.22505	1.15828e-26	2.49807e-25	down	XP_028950304.1	AT2G22480.1	PFK5 | phosphofructokinase 5 | chr2:9545670-9548414 FORWARD LENGTH=537
gene-LOC103436737	4.15919	1.58574	2.68046	79.89	29.2215	73.3512	0.046176	-4.43671	1.16125e-26	2.50258e-25	down	XP_028960195.1	AT4G38260.1	| Protein of unknown function (DUF833) | chr4:17937077-17938210 REVERSE LENGTH=275
gene-LOC103408888	128.141	110.71	108.189	26.9184	28.9436	28.9082	4.0939	2.03347	1.18751e-26	2.55726e-25	up	XP_008345931.1	AT1G29530.1	| unknown protein; BEST Arabidopsis thaliana protein match is: unknown protein (TAIR:AT2G34310.3); Has 84 Blast hits to 78 proteins in 24 species: Archae - 2; Bacteria - 4; Metazoa - 9; Fungi - 8; Plants - 55; Viruses - 0; Other Eukaryotes - 6 (source: NCBI BLink). | chr1:10325553-10326651 REVERSE LENGTH=236
gene-LOC103424580	14.3162	19.9555	16.6436	0.049818	0.37764	0.400666	61.4826	5.94211	1.19285e-26	2.56682e-25	up	XP_008360893.1	AT3G18570.1	| Oleosin family protein | chr3:6396072-6396572 REVERSE LENGTH=166
gene-LOC103442798	0.0001	0.099109	0.0001	13.4456	9.11577	5.76136	0.00350633	-8.15582	1.34952e-26	2.89959e-25	down	XP_008379824.2	AT3G54320.3	WRI1, WRI, ASML1 | Integrase-type DNA-binding superfamily protein | chr3:20114809-20118473 FORWARD LENGTH=430
gene-LOC103437805	3.80911	3.11117	4.34575	17.2515	22.3624	16.1385	0.202072	-2.30706	1.6596e-26	3.56316e-25	down	XP_008374529.2	AT3G47780.1	ATATH6, ATH6 | ABC2 homolog 6 | chr3:17624500-17628972 FORWARD LENGTH=935
gene-LOC103420532	0.878644	0.598742	1.11043	8.62942	8.0023	11.9519	0.0905347	-3.46539	1.8055e-26	3.87009e-25	down	XP_008356814.1	AT4G10380.1	NIP5;1, NLM6, NLM8 | NOD26-like intrinsic protein 5;1 | chr4:6431530-6434510 REVERSE LENGTH=304
gene-LOC103400522	0.0001	0.0001	0.0001	4.34944	4.15627	2.19352	2.80394e-05	-15.1222	1.80661e-26	3.87009e-25	down	XP_008337398.2	AT5G17000.1	| Zinc-binding dehydrogenase family protein | chr5:5584983-5586991 REVERSE LENGTH=345
gene-LOC103430654	13.3343	7.29449	17.0131	0.586294	0.732349	1.17749	15.0801	3.91457	1.84321e-26	3.94555e-25	up	XP_008367026.2	AT3G25620.2	| ABC-2 type transporter family protein | chr3:9316677-9319505 REVERSE LENGTH=672
gene-LOC103451774	0.087904	0.0001	0.0001	9.55056	11.2106	5.07744	0.00340979	-8.1961	2.06412e-26	4.41511e-25	down	XP_008389423.2	AT1G26560.1	BGLU40 | beta glucosidase 40 | chr1:9178513-9181726 FORWARD LENGTH=510
gene-LOC103403339	0.241329	0.269	0.543355	12.5499	7.0541	29.4063	0.0214993	-5.53957	2.08579e-26	4.45815e-25	down	XP_028953136.1	AT3G14310.1	ATPME3, PME3 | pectin methylesterase 3 | chr3:4772214-4775095 REVERSE LENGTH=592
gene-LOC103402412	0.082804	0.181976	0.228506	11.0534	12.3528	5.4597	0.0170888	-5.8708	2.19956e-26	4.6978e-25	down	XP_008339383.2	AT5G20900.1	JAZ12, TIFY3B | jasmonate-zim-domain protein 12 | chr5:7090883-7092201 FORWARD LENGTH=187
gene-LOC103429308	15.3036	26.6141	20.7165	2.76085	3.64126	3.00156	6.66062	2.73566	2.38408e-26	5.08432e-25	up	XP_008365681.2	AT3G14360.1	| alpha/beta-Hydrolases superfamily protein | chr3:4791596-4793534 FORWARD LENGTH=518
gene-LOC103416388	0.58823	0.245272	0.235898	14.2942	16.6836	7.85147	0.0275411	-5.18227	2.84466e-26	6.06205e-25	down	XP_028949448.1	AT5G36930.1	| Disease resistance protein (TIR-NBS-LRR class) family | chr5:14567771-14571907 REVERSE LENGTH=1188
gene-LOC103417273	19.488	11.2561	18.7646	102.713	140.642	85.5036	0.150547	-2.73171	3.26213e-26	6.94465e-25	down	XP_017182798.2	AT1G54070.1	| Dormancy/auxin associated family protein | chr1:20182683-20183242 FORWARD LENGTH=123
gene-LOC103444414	0.469544	0.426059	0.896	26.722	8.25287	39.2925	0.0241237	-5.3734	3.26368e-26	6.94465e-25	down	XP_008381560.1	AT5G54130.2	| Calcium-binding endonuclease/exonuclease/phosphatase family | chr5:21962900-21965279 FORWARD LENGTH=436
gene-LOC103435383	47.6413	44.4204	42.6987	168.279	163.839	230.131	0.239681	-2.06081	3.67813e-26	7.80336e-25	down	XP_008371997.1	AT2G39770.2	CYT1 | Glucose-1-phosphate adenylyltransferase family protein | chr2:16589401-16590741 FORWARD LENGTH=361
gene-LOC103432163	191.147	194.665	164.895	46.2714	45.553	44.9632	4.026	2.00935	3.70085e-26	7.84575e-25	up	XP_008368560.2	AT2G42880.1	ATMPK20, MPK20 | MAP kinase 20 | chr2:17840572-17843947 REVERSE LENGTH=606
gene-LOC103439098	4.23766	4.45574	3.03712	25.3674	32.0683	20.4515	0.150609	-2.73112	3.80035e-26	8.05072e-25	down	XP_008375871.1	AT2G45630.2	| D-isomer specific 2-hydroxyacid dehydrogenase family protein | chr2:18796000-18797089 FORWARD LENGTH=338
gene-LOC103429682	3.17052	2.26856	3.18756	25.155	18.6268	13.7196	0.150025	-2.73673	4.19543e-26	8.8811e-25	down	XP_008366036.1	AT5G36930.2	| Disease resistance protein (TIR-NBS-LRR class) family | chr5:14567771-14571916 REVERSE LENGTH=1191
gene-LOC103424105	7.22584	9.05322	7.63687	96.8562	45.9775	149.077	0.0819291	-3.60948	4.31356e-26	9.12443e-25	down	XP_008360402.2	AT3G23150.1	ETR2 | Signal transduction histidine kinase, hybrid-type, ethylene sensor | chr3:8255156-8257560 FORWARD LENGTH=773
gene-LOC103428748	0.0001	0.128172	0.0001	9.80802	20.8077	10.626	0.00311267	-8.32763	4.54714e-26	9.61142e-25	down	XP_028962645.1	AT1G10070.2	ATBCAT-2, BCAT-2 | branched-chain amino acid transaminase 2 | chr1:3288255-3290164 FORWARD LENGTH=388
gene-LOC103437903	9.80235	9.09311	8.14152	37.7781	35.5974	34.3776	0.250916	-1.99472	4.64769e-26	9.8167e-25	down	XP_008374650.1	AT5G60920.1	COB | COBRA-like extracellular glycosyl-phosphatidyl inositol-anchored protein family | chr5:24511466-24513932 REVERSE LENGTH=456
gene-LOC103434388	7.39018	7.76625	7.24339	90.6037	44.8197	150.762	0.0782703	-3.67539	5.11845e-26	1.08031e-24	down	XP_028948217.1	AT2G44130.1	| Galactose oxidase/kelch repeat superfamily protein | chr2:18253731-18254960 FORWARD LENGTH=409
gene-LOC103443175	23.0022	24.0335	25.1221	90.7438	81.7241	106.394	0.258758	-1.95033	5.27568e-26	1.11185e-24	down	XP_008380195.1	AT1G06550.1	| ATP-dependent caseinolytic (Clp) protease/crotonase family protein | chr1:2003834-2006564 REVERSE LENGTH=387
gene-LOC103417321	0.0001	0.0001	0.0001	5.95059	4.81202	3.6764	2.0777e-05	-15.5547	5.52281e-26	1.16308e-24	down	XP_028964318.1	AT5G45890.1	SAG12 | senescence-associated gene 12 | chr5:18613300-18614759 FORWARD LENGTH=346
gene-LOC103402747	3.71575	3.16008	3.55296	12.9851	16.5604	18.7957	0.215733	-2.21268	5.58791e-26	1.17593e-24	down	XP_008339725.2	AT1G70460.1	RHS10 | root hair specific 10 | chr1:26556155-26558994 FORWARD LENGTH=710
gene-LOC103403809	24.0698	14.6844	26.2769	192.673	207.325	109.684	0.127591	-2.9704	6.82329e-26	1.43379e-24	down	XP_008340877.2	AT3G21570.1	| unknown protein; Has 43 Blast hits to 43 proteins in 13 species: Archae - 0; Bacteria - 0; Metazoa - 0; Fungi - 0; Plants - 43; Viruses - 0; Other Eukaryotes - 0 (source: NCBI BLink). | chr3:7600297-7600707 REVERSE LENGTH=136
gene-LOC103441629	0.588927	0.539562	0.501416	7.38734	5.88199	8.12275	0.076192	-3.71422	6.98577e-26	1.46686e-24	down	XP_008378535.1	AT1G02310.1	MAN1 | Glycosyl hydrolase superfamily protein | chr1:458243-460652 REVERSE LENGTH=411
gene-LOC103454128	2.75652	2.54415	2.86313	22.2924	25.5362	14.8369	0.130276	-2.94036	7.24763e-26	1.52073e-24	down	XP_008391941.2	AT2G36090.1	| F-box family protein | chr2:15158631-15159584 FORWARD LENGTH=317
gene-LOC103402776	5.30309	5.52959	5.1869	21.6249	22.2528	18.7688	0.255714	-1.9674	7.30487e-26	1.53162e-24	down	XP_028947579.1	AT5G66900.1	| Disease resistance protein (CC-NBS-LRR class) family | chr5:26714931-26717757 REVERSE LENGTH=809
gene-LOC103438491	1.71869	0.746599	1.64213	16.9056	11.299	14.1243	0.0970359	-3.36534	7.46614e-26	1.56314e-24	down	XP_028960836.1	AT2G44500.1	| O-fucosyltransferase family protein | chr2:18374447-18376435 FORWARD LENGTH=573
gene-LOC103402935	0.921691	0.828797	1.16045	14.4003	13.7754	7.96975	0.0805341	-3.63426	8.49738e-26	1.77515e-24	down	XP_017178956.2	AT2G02590.1	| FUNCTIONS IN: molecular_function unknown; INVOLVED IN: biological_process unknown; LOCATED IN: chloroplast; EXPRESSED IN: 21 plant structures; EXPRESSED DURING: 13 growth stages; CONTAINS InterPro DOMAIN/s: Putative small multi-drug export (InterPro:IPR009577); Has 405 Blast hits to 405 proteins in 185 species: Archae - 65; Bacteria - 295; Metazoa - 0; Fungi - 0; Plants - 23; Viruses - 0; Other…
gene-LOC103452805	7.47882	4.30225	4.99051	58.3981	41.8079	30.318	0.128494	-2.96022	8.66001e-26	1.80781e-24	down	XP_008390565.2	AT4G16120.1	ATSEB1, COBL7, SEB1 | COBRA-like protein-7 precursor | chr4:9116591-9119138 REVERSE LENGTH=661
gene-LOC103414888	0.0001	0.0001	0.0001	3.12391	3.96361	2.12428	3.25669e-05	-14.9062	8.90259e-26	1.8571e-24	down	XP_008351472.2	AT2G36430.1	| Plant protein of unknown function (DUF247) | chr2:15290211-15291557 FORWARD LENGTH=448
gene-LOC103450464	81.4644	112.189	82.6187	368.673	377.782	399.028	0.241184	-2.05179	9.25265e-26	1.92871e-24	down	NP_001280868.1	AT5G42800.1	DFR, TT3, M318 | dihydroflavonol 4-reductase | chr5:17164296-17165864 REVERSE LENGTH=382
gene-LOC103450707	0.965673	2.14561	1.56934	17.2691	14.172	28.8712	0.0776066	-3.68768	9.59662e-26	1.99896e-24	down	XP_008388302.1	AT3G51670.1	| SEC14 cytosolic factor family protein / phosphoglyceride transfer family protein | chr3:19168912-19170848 FORWARD LENGTH=409
gene-LOC103436484	37.2101	41.1578	43.262	6.69039	9.60774	9.33317	4.74537	2.24652	9.60772e-26	1.99982e-24	up	XP_008373134.1	AT4G34000.2	ABF3, DPBF5 | abscisic acid responsive elements-binding factor 3 | chr4:16296008-16297971 FORWARD LENGTH=454
gene-LOC114822064	37.3269	21.9028	29.873	0.241628	0.47021	1.04263	50.7861	5.66636	9.82737e-26	2.04405e-24	up	XP_028951880.1	AT1G47980.1	| unknown protein; FUNCTIONS IN: molecular_function unknown; INVOLVED IN: biological_process unknown; LOCATED IN: endomembrane system; EXPRESSED IN: 6 plant structures; EXPRESSED DURING: 4 anthesis, F mature embryo stage, petal differentiation and expansion stage, E expanded cotyledon stage; BEST Arabidopsis thaliana protein match is: unknown protein (TAIR:AT3G62730.1); Has 169 Blast hits to 169 …
gene-LOC103402709	21.2279	71.794	42.1392	1.18588	0.838214	2.35744	30.848	4.9471	1.01193e-25	2.10325e-24	up	XP_008339682.2	AT1G68570.1	| Major facilitator superfamily protein | chr1:25746811-25750110 FORWARD LENGTH=596
gene-LOC103415934	0.097292	0.034025	0.0001	6.0552	6.86888	4.62695	0.00748771	-7.06126	1.01656e-25	2.11134e-24	down	XP_008352438.2	AT4G35690.1	| Arabidopsis protein of unknown function (DUF241) | chr4:16921886-16922740 FORWARD LENGTH=284
gene-LOC103408100	1.64527	2.36899	1.71964	21.1828	25.074	11.0931	0.099981	-3.3222	1.10995e-25	2.30364e-24	down	XP_008345191.2	AT3G05030.1	NHX2, ATNHX2 | sodium hydrogen exchanger 2 | chr3:1393456-1396784 REVERSE LENGTH=546
gene-LOC103432431	0.042399	0.148278	0.035	5.18136	9.1355	27.1779	0.00543869	-7.52252	1.18132e-25	2.44997e-24	down	XP_008368847.2	AT3G63200.1	PLP9, PLA IIIB | PATATIN-like protein 9 | chr3:23346140-23347379 FORWARD LENGTH=384
gene-LOC103414570	0.89139	0.883889	1.07401	12.461	14.6654	5.84495	0.0864173	-3.53254	1.2172e-25	2.52257e-24	down	XP_028947847.1	AT3G03450.1	RGL2 | RGA-like 2 | chr3:819636-821279 REVERSE LENGTH=547
gene-LOC103455059	0.118596	0.170086	0.204564	3.39661	5.32877	7.75525	0.0299288	-5.06232	1.25904e-25	2.60739e-24	down	XP_008392877.3	AT1G76490.1	HMG1, HMGR1, AtHMGR1 | hydroxy methylglutaryl CoA reductase 1 | chr1:28695801-28698206 FORWARD LENGTH=642
gene-LOC103421019	14.5621	14.5688	22.1279	134.59	101.292	77.985	0.163314	-2.61428	1.31582e-25	2.723e-24	down	XP_008357276.1	AT1G80160.1	| Lactoylglutathione lyase / glyoxalase I family protein | chr1:30151101-30151930 FORWARD LENGTH=167
gene-LOC103425748	0.266706	0.243877	0.256126	5.7241	5.71667	4.22319	0.0489473	-4.35263	1.3521e-25	2.79606e-24	down	XP_028951782.1	AT2G07180.2	| Protein kinase superfamily protein | chr2:2981082-2983271 REVERSE LENGTH=442
gene-LOC103451559	0.544673	0.568575	0.945805	13.8287	11.6918	31.6326	0.0360269	-4.79478	1.35683e-25	2.80381e-24	down	XP_008389193.2	AT1G14890.1	| Plant invertase/pectin methylesterase inhibitor superfamily protein | chr1:5137045-5137704 FORWARD LENGTH=219
gene-LOC103421281	4.48528	8.44394	6.95564	41.4383	52.782	50.3781	0.137518	-2.86231	1.39208e-25	2.8746e-24	down	XP_008357526.1	AT1G48320.1	| Thioesterase superfamily protein | chr1:17855024-17855577 REVERSE LENGTH=156
gene-LOC103419147	1.4684	1.15934	0.749424	16.1702	20.4988	10.9475	0.0709244	-3.81757	1.40342e-25	2.89592e-24	down	XP_008355493.1	AT4G02340.1	| alpha/beta-Hydrolases superfamily protein | chr4:1035722-1037403 FORWARD LENGTH=324
gene-LOC103433873	63.8307	44.7308	56.7842	275.874	219.554	373.353	0.190319	-2.39351	1.58612e-25	3.26586e-24	down	XP_017187194.1	AT3G62550.1	| Adenine nucleotide alpha hydrolases-like superfamily protein | chr3:23136194-23137074 FORWARD LENGTH=162
gene-LOC103428332	0.558215	0.160886	0.250444	13.2666	16.8624	6.39428	0.026546	-5.23536	1.67424e-25	3.44481e-24	down	XP_028960061.1	AT1G51940.1	| protein kinase family protein / peptidoglycan-binding LysM domain-containing protein | chr1:19296092-19298941 REVERSE LENGTH=651
gene-LOC103435083	3.79975	4.40217	4.83968	28.9862	24.0991	56.8065	0.118677	-3.07489	1.71542e-25	3.52703e-24	down	XP_028961723.1	AT2G39650.1	| Protein of unknown function (DUF506) | chr2:16528094-16529274 REVERSE LENGTH=291
gene-LOC103451481	2.88956	3.09488	2.9717	12.8182	12.8782	14.6065	0.222221	-2.16993	1.77122e-25	3.63913e-24	down	XP_008389102.2	AT3G11920.1	| glutaredoxin-related | chr3:3772311-3774887 FORWARD LENGTH=630
gene-LOC103446347	4.06426	3.55193	3.74211	18.3118	19.4432	15.7933	0.212113	-2.23709	1.79185e-25	3.67888e-24	down	XP_008383659.1	AT1G53210.1	| sodium/calcium exchanger family protein / calcium-binding EF hand family protein | chr1:19844790-19847533 FORWARD LENGTH=585
gene-LOC103448568	1.72236	1.49882	1.24733	15.6781	23.4234	10.4985	0.0900909	-3.47247	1.84692e-25	3.78924e-24	down	XP_008386051.2	AT5G05320.1	| FAD/NAD(P)-binding oxidoreductase family protein | chr5:1575093-1576679 REVERSE LENGTH=406
gene-LOC103424174	28.0328	20.2817	23.725	3.27945	2.20181	3.01423	8.47975	3.08402	1.90887e-25	3.91353e-24	up	XP_028952349.1	AT3G24310.1	MYB305, ATMYB71 | myb domain protein 305 | chr3:8811336-8812330 REVERSE LENGTH=269
gene-LOC103443277	0.285341	0.086217	0.163297	7.27063	9.78278	3.76581	0.0256904	-5.28262	2.05106e-25	4.20202e-24	down	XP_008380317.2	AT5G06740.1	| Concanavalin A-like lectin protein kinase family protein | chr5:2084094-2086052 FORWARD LENGTH=652
gene-LOC103424916	0.0001	0.10649	0.061945	5.86553	12.689	8.00188	0.00634631	-7.29987	2.13162e-25	4.36396e-24	down	XP_008361224.2	AT5G20230.1	ATBCB, BCB, SAG14 | blue-copper-binding protein | chr5:6826626-6827408 FORWARD LENGTH=196
gene-LOC103417780	77.3557	69.0799	82.9704	15.7518	17.9453	20.8852	4.20293	2.0714	2.17578e-25	4.45118e-24	up	XP_008354160.1	AT1G09870.1	| histidine acid phosphatase family protein | chr1:3205817-3208444 FORWARD LENGTH=487
gene-LOC103401766	68.1071	65.4527	71.1006	17.2115	18.8343	17.7458	3.80469	1.92778	2.48312e-25	5.07492e-24	up	XP_008338708.1	AT1G72770.3	HAB1 | homology to ABI1 | chr1:27390998-27392851 FORWARD LENGTH=511
gene-LOC103454097	11.0799	5.61956	7.42384	80.6009	84.9861	45.2836	0.114399	-3.12786	2.61636e-25	5.34108e-24	down	XP_008391906.1	AT1G78380.1	ATGSTU19, GST8, GSTU19 | glutathione S-transferase TAU 19 | chr1:29486659-29487819 REVERSE LENGTH=219
gene-LOC108173325	7.02543	5.03509	7.47372	42.0444	32.8309	29.8729	0.186488	-2.42285	2.62388e-25	5.3526e-24	down	XP_017187656.2	AT3G61220.1	| NAD(P)-binding Rossmann-fold superfamily protein | chr3:22663025-22664316 FORWARD LENGTH=296
gene-LOC108173666	1.87647	4.05629	4.83162	83.3656	41.6798	149.648	0.0391869	-4.67349	2.68338e-25	5.47009e-24	down	XP_028960594.1	AT1G01550.2	BPS1 | Protein of unknown function (DUF793) | chr1:200526-201575 FORWARD LENGTH=349
gene-LOC103437049	0.0001	0.0001	0.0001	13.3042	12.2193	4.94713	9.84554e-06	-16.6321	2.74257e-25	5.58677e-24	down	XP_008373734.1	AT3G51240.1	F3H, TT6, F3'H | flavanone 3-hydroxylase | chr3:19025409-19026658 FORWARD LENGTH=358
gene-LOC103452175	39.2491	37.4431	33.9975	9.31906	8.4413	6.7705	4.51226	2.17385	2.9523e-25	6.00973e-24	up	XP_008389912.2	AT1G69040.2	ACR4 | ACT domain repeat 4 | chr1:25957843-25960079 FORWARD LENGTH=455
gene-LOC103437280	3.40074	2.74346	3.79159	15.1735	15.816	21.547	0.189122	-2.40261	3.00421e-25	6.11105e-24	down	XP_008373974.2	AT4G31140.1	| O-Glycosyl hydrolases family 17 protein | chr4:15141581-15143188 FORWARD LENGTH=484
gene-LOC103401384	0.05693	0.295255	0.066678	9.33745	10.9269	15.6	0.0116791	-6.41993	3.24705e-25	6.59566e-24	down	XP_008338322.1	AT5G67070.1	RALFL34 | ralf-like 34 | chr5:26768120-26768509 FORWARD LENGTH=129
gene-LOC114821670	8.66367	6.94598	9.59566	36.6873	39.0723	32.0269	0.233845	-2.09638	3.35732e-25	6.81481e-24	down	XP_028950535.1	AT5G57850.1	| D-aminoacid aminotransferase-like PLP-dependent enzymes superfamily protein | chr5:23435548-23437287 REVERSE LENGTH=373
gene-LOC103404690	3.37913	2.9018	3.0598	16.5272	19.0594	15.4152	0.183146	-2.44894	3.37531e-25	6.84649e-24	down	XP_008341846.1	AT5G15900.1	TBL19 | TRICHOME BIREFRINGENCE-LIKE 19 | chr5:5189524-5192070 REVERSE LENGTH=426
gene-LOC114819442	6.21741	2.10147	1.84143	92.7535	75.3629	55.6259	0.0454108	-4.46082	3.40551e-25	6.90285e-24	down	XP_028943824.1	AT3G07600.1	| Heavy metal transport/detoxification superfamily protein | chr3:2424300-2424954 REVERSE LENGTH=157
gene-LOC103421871	3.22644	2.59836	3.36907	12.8917	14.9451	13.0538	0.22484	-2.15303	3.40892e-25	6.90488e-24	down	XP_008358131.1	AT4G22540.1	ORP2A | OSBP(oxysterol binding protein)-related protein 2A | chr4:11860969-11866108 REVERSE LENGTH=721
gene-LOC103447933	0.0001	0.065197	0.0001	6.19088	7.97094	3.46338	0.00371043	-8.0742	3.6827e-25	7.44888e-24	down	XP_008385380.2	AT5G52610.1	| F-box and associated interaction domains-containing protein | chr5:21346423-21347478 REVERSE LENGTH=351
gene-LOC103447311	0.261861	0.563583	0.660038	8.96081	8.99036	12.987	0.0480145	-4.38038	3.70862e-25	7.49601e-24	down	XP_008384732.2	AT5G05340.1	| Peroxidase superfamily protein | chr5:1579142-1580819 REVERSE LENGTH=324
gene-LOC114821213	0.695687	0.283326	0.641459	13.2797	14.8169	8.93765	0.043756	-4.51437	4.05633e-25	8.18727e-24	down	XP_028949030.1	AT2G47140.1	| NAD(P)-binding Rossmann-fold superfamily protein | chr2:19350970-19352059 REVERSE LENGTH=257
gene-LOC103438661	77.8913	61.1396	79.2481	268.166	351.36	274.671	0.244106	-2.03442	4.31483e-25	8.70288e-24	down	XP_008375421.1	AT5G61820.1	| FUNCTIONS IN: molecular_function unknown; INVOLVED IN: biological_process unknown; LOCATED IN: vacuole; EXPRESSED IN: 24 plant structures; EXPRESSED DURING: 15 growth stages; CONTAINS InterPro DOMAIN/s: Stress up-regulated Nod 19 (InterPro:IPR011692); Has 30201 Blast hits to 17322 proteins in 780 species: Archae - 12; Bacteria - 1396; Metazoa - 17338; Fungi - 3422; Plants - 5037; Viruses - 0; O…
gene-LOC103433717	3.54703	1.36142	2.0576	31.7513	40.0743	20.7403	0.0752551	-3.73207	4.55705e-25	9.18498e-24	down	XP_008370210.1	AT2G38480.1	| Uncharacterised protein family (UPF0497) | chr2:16110960-16111694 REVERSE LENGTH=188
gene-LOC114822584	1.04674	1.34745	1.66491	23.161	22.3507	9.40769	0.0739101	-3.75808	4.63264e-25	9.33076e-24	down	XP_028953055.1	AT5G40610.1	| NAD-dependent glycerol-3-phosphate dehydrogenase family protein | chr5:16265071-16267258 REVERSE LENGTH=400
gene-LOC103438449	64.9088	77.643	60.3027	9.6294	13.6107	15.6216	5.21991	2.38402	4.66578e-25	9.39091e-24	up	XP_008375214.2	AT3G63490.1	| Ribosomal protein L1p/L10e family | chr3:23444269-23446020 FORWARD LENGTH=346
gene-LOC103421705	70.362	78.3594	70.738	16.1687	17.0935	20.3591	4.09276	2.03307	4.92782e-25	9.9044e-24	up	XP_008357965.2	AT4G12710.1	| ARM repeat superfamily protein | chr4:7485040-7486733 REVERSE LENGTH=402
gene-LOC103412482	0.479973	0.390213	0.13849	7.77423	11.8204	6.50101	0.038653	-4.69328	5.05024e-25	1.01433e-23	down	XP_017181534.2	AT5G50400.1	ATPAP27, PAP27 | purple acid phosphatase 27 | chr5:20523575-20526231 REVERSE LENGTH=611
gene-LOC103455197	3.17392	2.81912	5.43974	28.8085	33.9669	23.011	0.13327	-2.90757	5.44504e-25	1.09286e-23	down	XP_008393004.1	AT5G50130.1	| NAD(P)-binding Rossmann-fold superfamily protein | chr5:20390066-20393053 FORWARD LENGTH=339
gene-LOC103414850	3.09527	3.22538	3.29312	15.4654	13.3187	14.6828	0.221175	-2.17674	5.61657e-25	1.1265e-23	down	XP_008351437.2	AT1G69560.1	MYB105, LOF2, ATMYB105 | myb domain protein 105 | chr1:26157755-26158906 FORWARD LENGTH=330
gene-LOC103400887	0.044339	0.0001	0.0001	4.26218	3.54437	13.3846	0.00210178	-8.89417	5.66392e-25	1.1352e-23	down	XP_008337790.1	AT3G43270.1	| Plant invertase/pectin methylesterase inhibitor superfamily | chr3:15222402-15225124 REVERSE LENGTH=527
gene-LOC103435629	3.96129	3.58025	7.23078	29.4623	38.2484	53.415	0.121958	-3.03554	5.75686e-25	1.15302e-23	down	XP_008372244.1	AT2G39870.1	| unknown protein; BEST Arabidopsis thaliana protein match is: unknown protein (TAIR:AT3G55690.1); Has 73 Blast hits to 71 proteins in 14 species: Archae - 0; Bacteria - 0; Metazoa - 2; Fungi - 2; Plants - 69; Viruses - 0; Other Eukaryotes - 0 (source: NCBI BLink). | chr2:16643697-16644950 FORWARD LENGTH=330
gene-LOC114819137	4.61435	4.03681	5.95178	38.7743	29.5441	72.2713	0.103869	-3.26716	5.81149e-25	1.16315e-23	down	XP_028948466.1	AT1G18650.1	PDCB3 | plasmodesmata callose-binding protein 3 | chr1:6419036-6420413 REVERSE LENGTH=184
gene-LOC103455221	22.5594	21.4034	20.8413	101.31	111.873	71.7976	0.227398	-2.13671	5.82174e-25	1.16439e-23	down	XP_008393034.1	AT5G62790.1	DXR, PDE129 | 1-deoxy-D-xylulose 5-phosphate reductoisomerase | chr5:25214358-25217292 REVERSE LENGTH=477
gene-LOC103402574	4.51951	1.76872	5.60859	54.6049	59.6486	39.8916	0.0771793	-3.69564	6.26704e-25	1.2517e-23	down	XP_008339533.1	AT1G70890.1	MLP43 | MLP-like protein 43 | chr1:26725912-26726489 REVERSE LENGTH=158
gene-LOC103455904	79.2137	70.7903	78.6803	537.533	480.912	276.736	0.176566	-2.50172	6.79673e-25	1.35655e-23	down	XP_008393741.2	AT1G27730.1	STZ, ZAT10 | salt tolerance zinc finger | chr1:9648302-9648985 REVERSE LENGTH=227
gene-LOC103421873	15.7656	17.0001	18.3265	72.534	89.2098	58.1097	0.232392	-2.10537	6.80937e-25	1.35813e-23	down	XP_008358136.2	AT5G39590.1	| TLD-domain containing nucleolar protein | chr5:15851483-15853768 FORWARD LENGTH=542
gene-LOC103436635	21.8391	22.7494	23.3517	135.94	145.25	79.7473	0.188232	-2.40941	6.90159e-25	1.37556e-23	down	XP_008373300.1	AT1G31130.1	| unknown protein; FUNCTIONS IN: molecular_function unknown; INVOLVED IN: biological_process unknown; LOCATED IN: cellular_component unknown; EXPRESSED IN: 23 plant structures; EXPRESSED DURING: 13 growth stages; BEST Arabidopsis thaliana protein match is: unknown protein (TAIR:AT4G19950.1); Has 246 Blast hits to 244 proteins in 29 species: Archae - 2; Bacteria - 16; Metazoa - 0; Fungi - 0; Plant…
gene-LOC103417779	0.115116	0.056357	0.211302	8.14916	8.39188	3.11617	0.0194725	-5.68242	7.20013e-25	1.43407e-23	down	XP_008354158.2	AT3G46510.1	PUB13, ATPUB13 | plant U-box 13 | chr3:17124106-17126539 REVERSE LENGTH=660
gene-LOC103421715	0.346346	0.0001	0.140802	21.6431	16.9879	14.6469	0.00914541	-6.77274	7.46575e-25	1.48594e-23	down	XP_008357978.2	AT2G21045.1	| Rhodanese/Cell cycle control phosphatase superfamily protein | chr2:9027858-9028805 FORWARD LENGTH=169
gene-LOC103415697	0.097677	0.040991	0.26636	10.2269	10.2738	6.62339	0.0149324	-6.06541	7.52807e-25	1.4973e-23	down	XP_008352220.2	AT4G19810.1	| Glycosyl hydrolase family protein with chitinase insertion domain | chr4:10764151-10765753 REVERSE LENGTH=379
gene-LOC103416452	43.8266	45.4357	39.2554	10.8171	10.5719	9.56076	4.15247	2.05397	7.71836e-25	1.53408e-23	up	XP_008352917.1	AT1G71080.1	| RNA polymerase II transcription elongation factor | chr1:26809987-26811645 REVERSE LENGTH=326
gene-LOC103442300	56.6176	64.1006	48.2749	13.7617	13.5605	12.6758	4.22504	2.07897	7.79515e-25	1.54827e-23	up	XP_008379301.3	AT3G28340.1	GATL10 | galacturonosyltransferase-like 10 | chr3:10589396-10590493 REVERSE LENGTH=365
gene-LOC103443421	69.9544	71.7753	79.4819	263.213	249.977	344.12	0.25803	-1.95439	7.84377e-25	1.55685e-23	down	XP_008380479.1	AT4G13830.2	J20 | DNAJ-like 20 | chr4:8011518-8012577 FORWARD LENGTH=197
gene-LOC103439074	0.0001	0.0001	0.014852	1.93156	1.61832	1.06544	0.00326131	-8.26033	7.90091e-25	1.5671e-23	down	XP_008375851.2	AT2G33420.1	| Protein of unknown function (DUF810) | chr2:14158782-14162304 FORWARD LENGTH=1039
gene-LOC103412678	0.0571489	0.0646279	0.0495736	2.4615	1.7365	5.46927	0.0177248	-5.81809	8.08765e-25	1.60303e-23	down	XP_028943581.1	AT1G69770.1	CMT3 | chromomethylase 3 | chr1:26248496-26253519 REVERSE LENGTH=839
gene-LOC103451788	0.260153	0.329426	0.277337	4.30579	3.74148	5.81957	0.0625172	-3.9996	8.23285e-25	1.63069e-23	down	XP_017190692.2	AT2G07690.1	MCM5 | Minichromosome maintenance (MCM2/3/5) family protein | chr2:3523379-3527388 REVERSE LENGTH=727
gene-LOC103450928	28.7957	20.7052	25.1241	192.254	149.816	99.8915	0.16885	-2.56619	8.37295e-25	1.65729e-23	down	XP_008388553.2	AT1G09070.1	SRC2, (AT)SRC2 | soybean gene regulated by cold-2 | chr1:2927767-2928741 FORWARD LENGTH=324
gene-LOC103430718	2.81332	2.599	3.18154	25.6769	22.1101	13.4754	0.14028	-2.83362	9.24753e-25	1.82787e-23	down	XP_017182032.2	AT1G13530.1	| Protein of unknown function (DUF1262) | chr1:4633740-4635129 REVERSE LENGTH=385
gene-LOC103442342	16.2951	9.73604	14.7636	0.409284	0.684605	0.606417	23.9926	4.58452	9.44339e-25	1.8653e-23	up	XP_028963642.1	AT5G15190.2	| unknown protein; FUNCTIONS IN: molecular_function unknown; INVOLVED IN: biological_process unknown; LOCATED IN: chloroplast; EXPRESSED IN: 17 plant structures; EXPRESSED DURING: LP.04 four leaves visible, 4 anthesis, petal differentiation and expansion stage, E expanded cotyledon stage, D bilateral stage; Has 7 Blast hits to 7 proteins in 3 species: Archae - 0; Bacteria - 0; Metazoa - 0; Fungi …
gene-LOC103437435	0.0001	0.0001	0.0001	1.85078	2.12357	8.23877	2.45638e-05	-15.3131	9.58305e-25	1.89158e-23	down	XP_008374126.2	AT4G02290.1	AtGH9B13, GH9B13 | glycosyl hydrolase 9B13 | chr4:1002654-1005125 REVERSE LENGTH=516
gene-LOC103404101	0.197611	0.259157	0.147102	6.01448	8.92663	13.2541	0.0214174	-5.54507	1.03497e-24	2.04151e-23	down	XP_008341180.1	AT4G25780.1	| CAP (Cysteine-rich secretory proteins, Antigen 5, and Pathogenesis-related 1 protein) superfamily protein | chr4:13121107-13121679 FORWARD LENGTH=190
gene-LOC103404573	0.875463	1.25942	1.25927	7.3263	9.28678	8.51554	0.135071	-2.88821	1.11239e-24	2.1927e-23	down	XP_028952898.1	AT5G14760.1	AO | L-aspartate oxidase | chr5:4769133-4772012 FORWARD LENGTH=651
gene-LOC103403386	5.26842	3.6383	3.76173	23.9667	25.5849	18.2278	0.186907	-2.41961	1.12126e-24	2.20866e-23	down	XP_008340423.1	AT3G20015.1	| Eukaryotic aspartyl protease family protein | chr3:6978746-6980158 REVERSE LENGTH=470
gene-LOC103405906	5.86947	5.77608	7.16597	32.1918	33.726	22.748	0.212162	-2.23676	1.12915e-24	2.22267e-23	down	XP_008343156.1	AT2G45430.1	AHL22 | AT-hook motif nuclear-localized protein 22 | chr2:18727848-18728801 FORWARD LENGTH=317
gene-LOC103405830	32.3926	25.2894	26.8063	138.105	135.925	96.1232	0.228252	-2.1313	1.13206e-24	2.22689e-23	down	NP_001315670.1	AT3G03450.1	RGL2 | RGA-like 2 | chr3:819636-821279 REVERSE LENGTH=547
gene-LOC103455716	0.020256	0.0001	0.025523	3.0621	4.49175	1.70026	0.00495769	-7.65612	1.21737e-24	2.39305e-23	down	XP_008393531.1	AT1G68400.1	| leucine-rich repeat transmembrane protein kinase family protein | chr1:25646401-25648916 REVERSE LENGTH=670
gene-LOC103431664	1.54408	0.411888	0.648471	43.3393	17.6635	42.2199	0.0252313	-5.30864	1.22975e-24	2.41572e-23	down	XP_008368063.1	AT2G46150.1	| Late embryogenesis abundant (LEA) hydroxyproline-rich glycoprotein family | chr2:18961424-18962089 FORWARD LENGTH=221
gene-LOC103437822	115.18	138.385	117.233	495.928	547.845	413.808	0.254393	-1.97487	1.25676e-24	2.46371e-23	down	XP_008374550.1	AT3G47520.1	MDH | malate dehydrogenase | chr3:17513657-17514868 FORWARD LENGTH=403
gene-LOC103427878	19.4231	19.8764	18.1992	3.75548	4.62314	5.08659	4.27017	2.09429	1.27517e-24	2.49809e-23	up	XP_008364185.2	AT4G18240.1	ATSS4, SSIV, SS4 | starch synthase 4 | chr4:10082221-10087044 FORWARD LENGTH=1040
gene-LOC103429668	770.241	763.376	723.121	134.417	200.207	183.063	4.35927	2.12409	1.3033e-24	2.55146e-23	up	XP_008366026.2	AT5G54770.1	THI1, TZ, THI4 | thiazole biosynthetic enzyme, chloroplast (ARA6) (THI1) (THI4) | chr5:22246634-22247891 FORWARD LENGTH=349
gene-LOC103413309	0.116177	0.0001	0.097601	12.7773	4.96286	19.3009	0.00577409	-7.43619	1.47083e-24	2.87746e-23	down	XP_028944871.1	AT3G15115.1	| unknown protein; BEST Arabidopsis thaliana protein match is: unknown protein (TAIR:AT1G53180.1); Has 47 Blast hits to 47 proteins in 15 species: Archae - 0; Bacteria - 0; Metazoa - 13; Fungi - 0; Plants - 30; Viruses - 0; Other Eukaryotes - 4 (source: NCBI BLink). | chr3:5086219-5087352 REVERSE LENGTH=339
gene-LOC108174636	0.075824	0.0001	0.0001	4.94229	6.19766	4.04163	0.00500765	-7.64165	1.48135e-24	2.89606e-23	down	XP_017191280.2	AT3G06240.1	| F-box family protein | chr3:1887336-1888619 FORWARD LENGTH=427
gene-LOC103436384	34.5116	35.1523	25.7702	154.24	116.754	141.459	0.231383	-2.11165	1.53283e-24	2.99466e-23	down	XP_008373033.2	AT3G10190.1	| Calcium-binding EF-hand family protein | chr3:3155309-3155938 FORWARD LENGTH=209
gene-LOC114824333	41.274	31.3329	32.9427	7.43938	7.99818	6.55966	4.79831	2.26253	1.5347e-24	2.99627e-23	up	XP_028956746.1	AT1G06040.1	STO | B-box zinc finger family protein | chr1:1828662-1829659 REVERSE LENGTH=248
gene-LOC103431516	53.0123	45.486	40.7728	7.84478	10.6474	11.4816	4.64643	2.21612	1.63933e-24	3.19837e-23	up	XP_028964349.1	AT4G03560.1	ATTPC1, TPC1, ATCCH1, FOU2 | two-pore channel 1 | chr4:1580253-1585691 FORWARD LENGTH=733
gene-LOC103451958	1.0429	1.37598	1.10003	13.609	17.3676	7.42746	0.0916289	-3.44805	1.65346e-24	3.22374e-23	down	XP_008389630.1	AT2G28960.1	| Leucine-rich repeat protein kinase family protein | chr2:12438058-12442347 REVERSE LENGTH=880
gene-LOC103453135	3.56482	2.99398	3.22704	0.0001	0.0001	0.0001	32619.5	14.9934	1.67231e-24	3.25828e-23	up	XP_008390908.1	AT3G22490.1	| Seed maturation protein | chr3:7969785-7970738 REVERSE LENGTH=262
gene-LOC103429258	1.46968	0.710262	1.32244	11.5986	13.2759	13.5638	0.0911172	-3.45613	1.68053e-24	3.27207e-23	down	XP_008365626.2	AT5G55090.1	MAPKKK15 | mitogen-activated protein kinase kinase kinase 15 | chr5:22356852-22358198 REVERSE LENGTH=448
gene-LOC103434861	7.7001	5.05957	8.23514	44.3902	62.3954	34.7953	0.148288	-2.75352	1.6823e-24	3.27329e-23	down	XP_008371448.1	AT5G45920.1	| SGNH hydrolase-type esterase superfamily protein | chr5:18622822-18624677 FORWARD LENGTH=241
gene-LOC114822760	0.943595	1.12308	1.26185	17.6438	11.8671	22.3856	0.0641378	-3.96268	1.81784e-24	3.53461e-23	down	XP_028953716.1	AT3G61460.1	BRH1 | brassinosteroid-responsive RING-H2 | chr3:22741701-22742213 REVERSE LENGTH=170
gene-LOC114820992	52.1317	66.2059	63.6641	14.4726	15.0096	15.9488	4.00611	2.0022	1.94314e-24	3.77568e-23	up	XP_028948334.1	AT4G18593.1	| dual specificity protein phosphatase-related | chr4:10238154-10238698 FORWARD LENGTH=142
gene-LOC103408024	0.192477	0.175647	0.099153	5.03828	3.26741	3.81259	0.0385597	-4.69676	1.95432e-24	3.79482e-23	down	XP_028956078.1	AT5G10530.1	| Concanavalin A-like lectin protein kinase family protein | chr5:3324978-3326933 REVERSE LENGTH=651
gene-LOC103439761	1.08194	0.452451	2.44797	35.7043	46.1766	29.8276	0.0356496	-4.80997	1.97591e-24	3.83414e-23	down	XP_008376590.1	AT5G52390.1	| PAR1 protein | chr5:21264281-21265173 REVERSE LENGTH=195
gene-LOC103452897	1.96497	1.63161	1.48948	16.2938	14.8235	19.2146	0.10105	-3.30685	2.29348e-24	4.44737e-23	down	XP_008390648.1	AT3G06890.1	| unknown protein; Has 91 Blast hits to 91 proteins in 12 species: Archae - 0; Bacteria - 0; Metazoa - 0; Fungi - 0; Plants - 91; Viruses - 0; Other Eukaryotes - 0 (source: NCBI BLink). | chr3:2176949-2177335 FORWARD LENGTH=128
gene-LOC114825452	662.016	216.235	399.142	27.037	43.8222	29.7703	12.694	3.66608	2.39904e-24	4.64891e-23	up	XP_028960011.1	AT5G63920.1	TOP3A, AtTOP3alpha | topoisomerase 3alpha | chr5:25574533-25581230 FORWARD LENGTH=926
gene-LOC103424010	97.6327	48.4882	68.6295	6.69674	11.7426	8.56649	7.952	2.99132	2.42907e-24	4.70392e-23	up	XP_008360298.2	AT1G78380.1	ATGSTU19, GST8, GSTU19 | glutathione S-transferase TAU 19 | chr1:29486659-29487819 REVERSE LENGTH=219
gene-LOC103445837	0.033816	0.059928	0.0001	3.82087	5.70351	2.53129	0.00778422	-7.00523	2.49283e-24	4.82414e-23	down	XP_028965855.1	AT1G24430.1	| HXXXD-type acyl-transferase family protein | chr1:8658190-8659497 REVERSE LENGTH=435
gene-LOC103400423	3.49717	3.65373	3.16049	16.4443	16.5267	19.3477	0.197088	-2.34309	2.57478e-24	4.97936e-23	down	XP_028945865.1	AT2G17570.1	| Undecaprenyl pyrophosphate synthetase family protein | chr2:7645086-7645973 FORWARD LENGTH=295
gene-LOC103440735	3.47853	2.11573	2.61674	13.5407	14.3705	20.2746	0.170403	-2.55298	2.71034e-24	5.23798e-23	down	XP_028947365.1	AT5G66560.1	| Phototropic-responsive NPH3 family protein | chr5:26564368-26566662 FORWARD LENGTH=668
gene-LOC103420776	0.0001	0.034	0.0001	3.04021	4.30721	12.8028	0.00169725	-9.20258	2.7275e-24	5.26758e-23	down	XP_008357037.1	AT5G19530.2	ACL5 | S-adenosyl-L-methionine-dependent methyltransferases superfamily protein | chr5:6589176-6591070 REVERSE LENGTH=332
gene-LOC103412876	1.10597	1.4597	0.962955	12.6244	11.3815	19.4538	0.0811931	-3.6225	2.82892e-24	5.45979e-23	down	XP_008349610.2	AT5G19440.1	| NAD(P)-binding Rossmann-fold superfamily protein | chr5:6556493-6558123 FORWARD LENGTH=326
gene-LOC103411704	2.36904	2.69017	2.90583	12.7427	24.3873	17.856	0.144856	-2.78731	2.87059e-24	5.53646e-23	down	XP_017181349.1	AT1G78140.1	| S-adenosyl-L-methionine-dependent methyltransferases superfamily protein | chr1:29401937-29403878 REVERSE LENGTH=355
gene-LOC103432907	2.5796	1.86248	2.70378	42.5594	35.5986	17.4325	0.074755	-3.74169	2.9025e-24	5.59425e-23	down	XP_008369352.1	AT5G05300.1	| unknown protein; FUNCTIONS IN: molecular_function unknown; INVOLVED IN: biological_process unknown; LOCATED IN: endomembrane system; EXPRESSED IN: 10 plant structures; EXPRESSED DURING: 8 growth stages; Has 1807 Blast hits to 1807 proteins in 277 species: Archae - 0; Bacteria - 0; Metazoa - 736; Fungi - 347; Plants - 385; Viruses - 0; Other Eukaryotes - 339 (source: NCBI BLink). | chr5:1570102-…
gene-LOC103403567	1.51118	0.919394	2.49662	43.8281	44.531	17.6438	0.0464816	-4.42719	3.01426e-24	5.80574e-23	down	XP_008340631.2	AT2G18680.1	| unknown protein; FUNCTIONS IN: molecular_function unknown; INVOLVED IN: biological_process unknown; LOCATED IN: endomembrane system; EXPRESSED IN: male gametophyte, pollen tube; EXPRESSED DURING: L mature pollen stage, M germinated pollen stage; BEST Arabidopsis thaliana protein match is: unknown protein (TAIR:AT2G18690.1); Has 30201 Blast hits to 17322 proteins in 780 species: Archae - 12; Bac…
gene-LOC103436168	0.779922	0.322984	0.495674	17.7426	16.8003	8.25427	0.0373525	-4.74265	3.11146e-24	5.98893e-23	down	XP_028945199.1	AT2G27310.1	| F-box family protein | chr2:11683954-11684967 REVERSE LENGTH=337
gene-LOC103441616	132.917	147.175	146.257	27.1097	32.4096	40.7925	4.25025	2.08755	3.1364e-24	6.03288e-23	up	XP_008378520.1	AT1G36730.1	| Translation initiation factor IF2/IF5 | chr1:13898706-13900025 REVERSE LENGTH=439
gene-LOC103420000	40.8685	36.4531	43.96	170.631	155.268	133.557	0.263968	-1.92157	3.22535e-24	6.19982e-23	down	XP_008356299.1	AT2G32190.1	| unknown protein; BEST Arabidopsis thaliana protein match is: unknown protein (TAIR:AT2G32210.1); Has 218 Blast hits to 218 proteins in 24 species: Archae - 0; Bacteria - 0; Metazoa - 0; Fungi - 16; Plants - 202; Viruses - 0; Other Eukaryotes - 0 (source: NCBI BLink). | chr2:13674588-13675092 FORWARD LENGTH=71
gene-LOC103454185	0.142822	0.106874	0.114995	5.76374	5.5087	1.94774	0.0275859	-5.17992	3.28008e-24	6.30079e-23	down	XP_008391998.3	AT3G10660.1	CPK2, ATCPK2 | calmodulin-domain protein kinase cdpk isoform 2 | chr3:3331599-3334268 REVERSE LENGTH=646
gene-LOC103403661	0.481778	0.803485	3.82723	203.622	231.808	108.784	0.00939428	-6.734	3.59641e-24	6.9038e-23	down	XP_008340724.1	AT5G45890.1	SAG12 | senescence-associated gene 12 | chr5:18613300-18614759 FORWARD LENGTH=346
gene-LOC103411536	16.4149	19.9981	13.1491	125.191	131.328	68.872	0.152315	-2.71487	3.72801e-24	7.15062e-23	down	XP_008348392.2	AT5G12380.1	ANNAT8 | annexin 8 | chr5:4009223-4010687 FORWARD LENGTH=316
gene-LOC103410574	14.5775	12.6719	10.6467	55.5952	44.8553	60.784	0.235037	-2.08904	3.72998e-24	7.15062e-23	down	XP_008347480.2	AT3G54810.1	BME3-ZF, BME3, GATA8 | Plant-specific GATA-type zinc finger transcription factor family protein | chr3:20296957-20298236 FORWARD LENGTH=322
gene-LOC114820648	8.80371	8.45693	37.4605	604.185	516.264	697.12	0.0301068	-5.05377	4.09099e-24	7.83746e-23	down	XP_028947583.1	AT1G70830.5	MLP28 | MLP-like protein 28 | chr1:26710203-26711395 REVERSE LENGTH=173
gene-LOC114820643	111.8	110.805	96.9359	29.1192	28.603	28.8206	3.69229	1.88452	4.1172e-24	7.8824e-23	up	XP_028947525.1	AT1G73670.1	ATMPK15, MPK15 | MAP kinase 15 | chr1:27700212-27703168 FORWARD LENGTH=576
gene-LOC103419418	0.022838	0.048091	0.157858	9.16038	6.37416	3.66345	0.0119172	-6.39081	4.16323e-24	7.9652e-23	down	XP_028957184.1	AT5G24910.1	CYP714A1 | cytochrome P450, family 714, subfamily A, polypeptide 1 | chr5:8567674-8570260 REVERSE LENGTH=532
gene-LOC103425033	32.188	25.5284	26.2549	199.376	184.014	102.458	0.172834	-2.53254	4.42548e-24	8.45564e-23	down	XP_008361335.1	AT4G30440.1	GAE1 | UDP-D-glucuronate 4-epimerase 1 | chr4:14881976-14883265 REVERSE LENGTH=429
gene-LOC103432116	0.409783	0.362916	0.891021	8.07412	20.8688	28.7272	0.0288489	-5.11534	4.49538e-24	8.58347e-23	down	XP_008368501.1	AT4G03210.1	XTH9 | xyloglucan endotransglucosylase/hydrolase 9 | chr4:1416019-1417197 FORWARD LENGTH=290
gene-LOC103440642	0.0001	0.0001	0.0001	1.11715	1.37205	0.814848	9.07978e-05	-13.427	4.59378e-24	8.76552e-23	down	XP_017189181.2	AT5G36930.2	| Disease resistance protein (TIR-NBS-LRR class) family | chr5:14567771-14571916 REVERSE LENGTH=1191
gene-LOC103420443	11.3657	10.0825	14.0041	49.7266	43.0988	44.2855	0.258566	-1.95139	4.87505e-24	9.29603e-23	down	XP_008356731.2	AT2G42280.1	| basic helix-loop-helix (bHLH) DNA-binding superfamily protein | chr2:17611428-17613163 REVERSE LENGTH=359
gene-LOC103428208	4.03336	3.03665	3.87552	24.2711	18.5679	15.9189	0.186282	-2.42444	5.0266e-24	9.57863e-23	down	XP_028960447.1	AT4G12300.1	CYP706A4 | cytochrome P450, family 706, subfamily A, polypeptide 4 | chr4:7308016-7309692 REVERSE LENGTH=516
gene-LOC103437979	29.294	31.503	24.6139	6.85825	6.09841	4.52428	4.88594	2.28864	5.168e-24	9.84153e-23	up	XP_008374736.1	AT1G73920.1	| alpha/beta-Hydrolases superfamily protein | chr1:27791194-27794698 FORWARD LENGTH=704
gene-LOC103435112	42.7791	43.6713	46.3177	12.0297	10.5328	12.3452	3.80341	1.92729	5.58748e-24	1.06192e-22	up	XP_028954371.1	AT5G16290.2	VAT1 | VALINE-TOLERANT 1 | chr5:5333874-5337387 FORWARD LENGTH=477
gene-LOC103442251	8.51934	6.88468	9.6145	57.6693	60.892	35.9326	0.161939	-2.62648	5.77114e-24	1.0961e-22	down	XP_008379246.2	AT5G62770.1	| Protein of unknown function (DUF1645) | chr5:25210564-25211370 FORWARD LENGTH=268
gene-LOC103455490	2.5902	1.42074	3.48946	24.4068	16.5723	27.761	0.109112	-3.19611	5.8138e-24	1.10347e-22	down	XP_008393300.2	AT3G48310.1	CYP71A22 | cytochrome P450, family 71, subfamily A, polypeptide 22 | chr3:17888192-17889749 FORWARD LENGTH=490
gene-LOC114825363	45.0229	42.3016	47.7526	8.89959	10.2316	12.1268	4.32136	2.11149	5.85371e-24	1.11031e-22	up	XP_028959676.1	AT3G04120.1	GAPC, GAPC-1, GAPC1 | glyceraldehyde-3-phosphate dehydrogenase C subunit 1 | chr3:1081077-1083131 FORWARD LENGTH=338
gene-LOC103442566	0.582504	0.265828	0.194629	17.0317	14.8762	9.6415	0.0251018	-5.31607	6.27675e-24	1.18897e-22	down	XP_008379589.2	AT5G54490.1	PBP1 | pinoid-binding protein 1 | chr5:22121458-22121841 FORWARD LENGTH=127
gene-LOC103443659	0.13765	0.0001	0.055743	32.2937	37.6814	16.6025	0.00223491	-8.80557	6.40945e-24	1.21331e-22	down	XP_008380772.2	AT3G28860.1	ATMDR1, ATMDR11, PGP19, MDR11, MDR1, ATPGP19, ABCB19, ATABCB19 | ATP binding cassette subfamily B19 | chr3:10870287-10877286 REVERSE LENGTH=1252
gene-LOC103430712	0.121912	0.088405	0.138436	4.87134	4.17463	3.86961	0.0270025	-5.21076	6.42838e-24	1.21608e-22	down	XP_028947785.1	AT1G25530.1	| Transmembrane amino acid transporter family protein | chr1:8964827-8967391 REVERSE LENGTH=440
gene-LOC103434437	0.850033	0.79449	0.671802	7.89292	8.05077	10.8106	0.0865777	-3.52986	6.44648e-24	1.2187e-22	down	XP_008371010.2	AT3G07880.1	SCN1 | Immunoglobulin E-set superfamily protein | chr3:2514175-2515544 FORWARD LENGTH=240
gene-LOC103442250	6.96102	6.55793	8.26569	1.53459	1.41702	1.52988	4.86103	2.28126	6.98399e-24	1.31858e-22	up	XP_008379245.2	AT3G27870.1	| ATPase E1-E2 type family protein / haloacid dehalogenase-like hydrolase family protein | chr3:10330950-10335288 FORWARD LENGTH=1189
gene-LOC103453243	10.4239	9.76261	11.9318	2.42818	2.24815	2.69236	4.35875	2.12391	7.03239e-24	1.32684e-22	up	XP_028947287.1	AT5G43810.2	ZLL | Stabilizer of iron transporter SufD / Polynucleotidyl transferase | chr5:17611939-17616562 FORWARD LENGTH=988
gene-LOC103424138	15.432	8.20693	8.96535	78.2417	55.0552	63.737	0.165476	-2.59531	7.05134e-24	1.32907e-22	down	XP_008360438.1	AT2G36380.1	PDR6, ATPDR6 | pleiotropic drug resistance 6 | chr2:15257583-15263627 FORWARD LENGTH=1453
gene-AP2D12	0.829073	0.301595	0.586953	8.7772	10.0561	8.44073	0.0629764	-3.98904	7.05349e-24	1.32907e-22	down	NP_001280952.1	AT2G28550.2	RAP2.7, TOE1 | related to AP2.7 | chr2:12226444-12228251 REVERSE LENGTH=381
gene-LOC103417426	0.231107	0.3397	1.39816	28.7668	38.8656	87.8357	0.0126648	-6.30304	7.45478e-24	1.40376e-22	down	XP_008353837.1	AT1G74670.1	| Gibberellin-regulated family protein | chr1:28053378-28053893 FORWARD LENGTH=101
gene-LOC103409969	0.083401	0.114386	0.05589	1.69654	7.42854	6.36389	0.0163779	-5.9321	7.72639e-24	1.45395e-22	down	XP_028960866.1	AT3G14470.1	| NB-ARC domain-containing disease resistance protein | chr3:4857940-4861104 FORWARD LENGTH=1054
gene-LOC103405459	25.8661	15.9928	22.8471	1.54943	0.76374	0.637612	21.9284	4.45473	7.79912e-24	1.46667e-22	up	XP_008342686.2	AT1G52240.2	ATROPGEF11, ROPGEF11, PIRF1 | RHO guanyl-nucleotide exchange factor 11 | chr1:19458844-19459235 REVERSE LENGTH=94
gene-LOC103420571	1.12413	1.49663	1.07088	6.17471	9.23869	6.79895	0.166198	-2.58903	8.14258e-24	1.52926e-22	down	XP_028961209.1	AT3G18290.1	EMB2454, BTS | zinc finger protein-related | chr3:6274308-6280174 FORWARD LENGTH=1254
gene-LOC103416370	0.043232	0.0001	0.083777	11.9524	12.9286	3.85339	0.00442357	-7.82057	8.24858e-24	1.54815e-22	down	XP_028951100.1	AT1G05320.3	| FUNCTIONS IN: molecular_function unknown; INVOLVED IN: biological_process unknown; LOCATED IN: cellular_component unknown; EXPRESSED IN: fruit, egg cell; CONTAINS InterPro DOMAIN/s: Prefoldin (InterPro:IPR009053); BEST Arabidopsis thaliana protein match is: unknown protein (TAIR:AT2G32240.1); Has 267444 Blast hits to 119656 proteins in 3886 species: Archae - 3699; Bacteria - 62432; Metazoa - 10…
gene-LOC103443800	4.72768	4.34357	3.55214	16.8956	24.8446	25.4055	0.188	-2.4112	8.4342e-24	1.58195e-22	down	XP_017189592.2	AT1G45688.1	| unknown protein; FUNCTIONS IN: molecular_function unknown; INVOLVED IN: biological_process unknown; LOCATED IN: plasma membrane; EXPRESSED IN: 22 plant structures; EXPRESSED DURING: 13 growth stages; BEST Arabidopsis thaliana protein match is: unknown protein (TAIR:AT5G42860.1); Has 258 Blast hits to 242 proteins in 39 species: Archae - 0; Bacteria - 11; Metazoa - 10; Fungi - 14; Plants - 198; …
gene-LOC103450265	0.080915	0.209671	0.149808	10.5545	5.33809	6.35378	0.0197963	-5.65863	8.97811e-24	1.68177e-22	down	XP_008387806.2	AT2G29360.1	| NAD(P)-binding Rossmann-fold superfamily protein | chr2:12603849-12605121 FORWARD LENGTH=271
gene-LOC103445724	14.4793	11.6751	39.1675	1.29004	1.18585	1.40196	16.8449	4.07424	9.03504e-24	1.69132e-22	up	XP_008382970.1	AT3G14440.1	NCED3, ATNCED3, STO1, SIS7 | nine-cis-epoxycarotenoid dioxygenase 3 | chr3:4831678-4833477 REVERSE LENGTH=599
gene-LOC103426370	0.0001	0.053373	0.0001	7.74339	10.6147	3.53531	0.002447	-8.67477	9.44523e-24	1.76695e-22	down	XP_008362689.1	AT5G41590.1	| Protein of unknown function (DUF567) | chr5:16632221-16633896 REVERSE LENGTH=221
gene-LOC103442962	67.0776	64.2963	72.6135	16.4897	9.61721	14.1722	5.06435	2.34038	9.58881e-24	1.79264e-22	up	XP_008379961.1	AT5G23950.1	| Calcium-dependent lipid-binding (CaLB domain) family protein | chr5:8082789-8083448 FORWARD LENGTH=219
gene-LOC103428624	68.644	71.4687	66.7695	18.2122	19.7113	18.6816	3.65484	1.86981	9.95425e-24	1.85975e-22	up	XP_028965396.1	AT4G39140.5	| RING/U-box superfamily protein | chr4:18229637-18231282 REVERSE LENGTH=429
gene-LOC103432919	55.5623	83.71	60.8547	252.222	305.975	381.003	0.213083	-2.23052	1.01333e-23	1.89197e-22	down	XP_008369367.1	AT5G05270.2	| Chalcone-flavanone isomerase family protein | chr5:1563543-1564827 FORWARD LENGTH=209
gene-LOC103412278	1.52388	1.08927	1.02003	36.5029	14.5868	22.0409	0.0496808	-4.33117	1.04018e-23	1.94083e-22	down	XP_008349092.2	AT2G46150.1	| Late embryogenesis abundant (LEA) hydroxyproline-rich glycoprotein family | chr2:18961424-18962089 FORWARD LENGTH=221
gene-LOC103436355	0.0001	0.0001	0.0001	4.9622	1.8407	12.576	1.54808e-05	-15.9792	1.07403e-23	2.00269e-22	down	XP_008372997.2	AT5G15120.1	| Protein of unknown function (DUF1637) | chr5:4898814-4900351 FORWARD LENGTH=293
gene-LOC103451869	10.3272	10.0015	8.57621	37.3574	40.3487	62.9902	0.205442	-2.2832	1.08696e-23	2.02478e-22	down	XP_008389529.2	AT2G02710.2	PLP, PLPA | PAS/LOV protein B | chr2:758812-760608 REVERSE LENGTH=397
gene-LOC103433525	37.3509	64.5782	103.57	7.90922	6.47765	6.96332	9.62518	3.26681	1.08729e-23	2.02478e-22	up	XP_008370012.1	AT5G02020.1	SIS | Encodes a protein involved in salt tolerance, names SIS (Salt Induced Serine rich). | chr5:386557-387921 REVERSE LENGTH=149
gene-LOC103403624	19.209	11.3317	14.8719	0.177779	0.54144	0.574803	35.0942	5.13316	1.105e-23	2.05642e-22	up	XP_028951881.1	AT1G47980.1	| unknown protein; FUNCTIONS IN: molecular_function unknown; INVOLVED IN: biological_process unknown; LOCATED IN: endomembrane system; EXPRESSED IN: 6 plant structures; EXPRESSED DURING: 4 anthesis, F mature embryo stage, petal differentiation and expansion stage, E expanded cotyledon stage; BEST Arabidopsis thaliana protein match is: unknown protein (TAIR:AT3G62730.1); Has 169 Blast hits to 169 …
gene-LOC108170803	6.10467	7.59107	6.28275	33.9465	35.141	24.0591	0.214484	-2.22106	1.12248e-23	2.08759e-22	down	XP_028957984.1	AT1G33540.1	scpl18 | serine carboxypeptidase-like 18 | chr1:12162349-12164700 REVERSE LENGTH=446
gene-LOC103454120	3.31239	1.64787	2.53709	21.3793	16.3041	16.6247	0.138052	-2.85672	1.13788e-23	2.11486e-22	down	XP_008391933.2	AT3G26640.1	LWD2 | Transducin/WD40 repeat-like superfamily protein | chr3:9793276-9794316 FORWARD LENGTH=346
gene-LOC103426344	7.69503	5.63664	9.06623	50.3088	42.309	93.1862	0.120546	-3.05235	1.18372e-23	2.19864e-22	down	XP_028948038.1	AT2G23130.1	AGP17, ATAGP17 | arabinogalactan protein 17 | chr2:9844411-9845186 FORWARD LENGTH=185
gene-LOC103431295	0.034534	0.036232	0.0001	3.70897	1.90695	2.743	0.0084779	-6.88208	1.33563e-23	2.47918e-22	down	XP_008367656.2	AT2G19130.1	| S-locus lectin protein kinase family protein | chr2:8293789-8296275 FORWARD LENGTH=828
gene-LOC103413316	0.377766	0.200453	0.513206	7.41279	6.76565	16.4951	0.0355819	-4.81271	1.37034e-23	2.54032e-22	down	XP_008350016.2	AT3G12610.1	DRT100 | Leucine-rich repeat (LRR) family protein | chr3:4006661-4007779 REVERSE LENGTH=372
gene-LOC103452189	19.9795	22.1026	21.2717	68.1616	73.6726	71.5341	0.296923	-1.75184	1.38452e-23	2.56494e-22	down	XP_008389925.2	AT5G50850.1	MAB1 | Transketolase family protein | chr5:20689671-20692976 FORWARD LENGTH=363
gene-LOC103412609	0.446933	0.441797	0.422889	6.8777	15.8127	7.57877	0.0433318	-4.52843	1.56378e-23	2.89517e-22	down	XP_028965173.1	AT5G55340.1	| MBOAT (membrane bound O-acyl transferase) family protein | chr5:22439985-22440986 REVERSE LENGTH=333
gene-LOC103421598	33.0149	42.8771	24.3795	2.72633	2.34616	1.97029	14.2375	3.83162	1.57135e-23	2.9073e-22	up	XP_008357866.2	AT5G14410.1	| unknown protein; Has 23 Blast hits to 23 proteins in 9 species: Archae - 0; Bacteria - 0; Metazoa - 0; Fungi - 0; Plants - 23; Viruses - 0; Other Eukaryotes - 0 (source: NCBI BLink). | chr5:4646897-4647398 REVERSE LENGTH=133
gene-LOC103444209	0.978178	0.891592	1.43778	10.3075	11.9652	9.71497	0.103401	-3.27368	1.58507e-23	2.9308e-22	down	XP_028964432.1	AT1G66140.1	ZFP4 | zinc finger protein 4 | chr1:24620063-24620845 REVERSE LENGTH=260
gene-LOC103430583	0.0001	0.0001	0.0001	5.74261	5.16262	1.68501	2.3828e-05	-15.357	1.60462e-23	2.96502e-22	down	XP_017186487.2	AT4G14750.1	IQD19 | IQ-domain 19 | chr4:8470449-8471903 FORWARD LENGTH=387
gene-LOC103450427	11.3005	11.8451	17.5117	67.7442	71.8549	131.139	0.150172	-2.73531	1.6387e-23	3.02605e-22	down	XP_008387993.1	AT1G75500.2	WAT1 | Walls Are Thin 1 | chr1:28338282-28340091 REVERSE LENGTH=389
gene-LOC114825651	3.51545	3.53055	2.63167	33.1762	29.9289	14.7974	0.124228	-3.00894	1.7437e-23	3.21786e-22	down	XP_028960509.1	AT5G41330.1	| BTB/POZ domain with WD40/YVTN repeat-like protein | chr5:16536452-16537828 REVERSE LENGTH=458
gene-LOC103419296	0.634478	1.51024	1.5115	12.661	13.2735	10.6728	0.0998767	-3.32371	1.92292e-23	3.54632e-22	down	XP_028953213.1	AT5G36930.1	| Disease resistance protein (TIR-NBS-LRR class) family | chr5:14567771-14571907 REVERSE LENGTH=1188
gene-LOC103442457	96.0687	75.1735	91.4514	21.4532	24.1672	18.0554	4.12549	2.04456	2.07458e-23	3.82356e-22	up	XP_008379464.1	AT2G03890.1	ATPI4K GAMMA 7, UBDK GAMMA 7, PI4K GAMMA 7 | phosphoinositide 4-kinase gamma 7 | chr2:1186199-1188151 FORWARD LENGTH=650
gene-LOC103434866	0.557854	0.625579	0.570194	12.3672	5.26523	17.6711	0.0496728	-4.3314	2.09602e-23	3.8581e-22	down	XP_008371453.1	AT1G29050.1	TBL38 | TRICHOME BIREFRINGENCE-LIKE 38 | chr1:10136376-10139082 REVERSE LENGTH=380
gene-LOC103434786	63.1251	68.997	71.8617	16.6599	13.9167	19.04	4.1112	2.03956	2.19667e-23	4.03818e-22	up	XP_008371362.1	AT4G03510.2	RMA1, ATRMA1 | RING membrane-anchor 1 | chr4:1557905-1558654 REVERSE LENGTH=249
gene-LOC103413892	0.0001	0.0001	0.056369	4.79611	5.29487	2.4582	0.00450779	-7.79337	2.3482e-23	4.31121e-22	down	XP_008350554.1	AT4G08250.1	| GRAS family transcription factor | chr4:5196787-5198238 FORWARD LENGTH=483
gene-LOC103414422	0.248431	0.143007	0.1985	11.5472	9.90298	3.6197	0.0235317	-5.40925	2.37159e-23	4.35136e-22	down	XP_028947550.1	AT1G13540.1	| Protein of unknown function (DUF1262) | chr1:4635474-4636708 REVERSE LENGTH=381
gene-LOC103434522	3.27509	1.17786	2.3543	24.6609	25.7	51.3841	0.066905	-3.90174	2.40923e-23	4.4176e-22	down	XP_008371113.2	AT3G09110.1	| Protein of unknown function (DUF674) | chr3:2794850-2795963 REVERSE LENGTH=343
gene-LOC114822084	9.05762	9.40026	7.71534	38.3437	35.1326	33.0674	0.245657	-2.02528	2.51718e-23	4.61258e-22	down	XP_028951936.1	AT4G31550.1	WRKY11, ATWRKY11 | WRKY DNA-binding protein 11 | chr4:15290065-15291458 REVERSE LENGTH=325
gene-LOC103429261	0.0001	0.149399	0.0001	22.5012	24.3945	6.95637	0.00277796	-8.49176	2.6272e-23	4.8111e-22	down	XP_028946575.1	AT5G06800.2	| myb-like HTH transcriptional regulator family protein | chr5:2103374-2105186 FORWARD LENGTH=302
gene-LOC103442101	0.168632	0.0001	0.09774	13.9286	7.64365	33.1348	0.00487089	-7.6816	2.64066e-23	4.83266e-22	down	XP_008379078.1	AT4G31840.1	ENODL15, AtENODL15 | early nodulin-like protein 15 | chr4:15401798-15402426 FORWARD LENGTH=177
gene-LOC114821643	0.0001	0.0001	0.063133	3.99573	4.65733	3.20561	0.00534065	-7.54877	2.70777e-23	4.95231e-22	down	XP_028950439.1	AT5G67090.1	| Subtilisin-like serine endopeptidase family protein | chr5:26774111-26776321 REVERSE LENGTH=736
gene-LOC114821532	5.43166	6.04506	6.32746	33.7979	24.8044	56.3039	0.154945	-2.69017	2.84007e-23	5.18766e-22	down	XP_028949890.1	AT4G35470.1	PIRL4 | plant intracellular ras group-related LRR 4 | chr4:16846531-16848448 FORWARD LENGTH=549
gene-LOC103437618	3.94305	3.54586	3.95532	12.9236	13.4666	12.4359	0.294756	-1.76241	2.86974e-23	5.23851e-22	down	XP_028960340.1	AT2G22125.1	CSI1 | binding | chr2:9406793-9414223 FORWARD LENGTH=2150
gene-LOC103453958	27.3281	22.4414	21.8418	145.221	130.401	318.536	0.120526	-3.05259	2.94904e-23	5.37298e-22	down	XP_028945235.1	AT3G43190.1	SUS4, ATSUS4 | sucrose synthase 4 | chr3:15179204-15182577 REVERSE LENGTH=808
gene-LOC103424704	0.23836	0.075957	0.216423	5.62443	7.09249	4.25956	0.0312632	-4.99939	3.0908e-23	5.62411e-22	down	XP_008361022.1	AT5G50300.1	AZG2, ATAZG2 | Xanthine/uracil permease family protein | chr5:20466492-20468084 REVERSE LENGTH=530
gene-LOC103454283	2.48713	3.88891	2.69133	17.8809	16.2698	28.638	0.144411	-2.79175	3.15606e-23	5.73922e-22	down	XP_008392106.1	AT2G42280.1	| basic helix-loop-helix (bHLH) DNA-binding superfamily protein | chr2:17611428-17613163 REVERSE LENGTH=359
gene-LOC103447928	0.0001	0.0001	0.0001	2.79378	4.85616	2.20535	3.04405e-05	-15.0036	3.27244e-23	5.94709e-22	down	XP_008385376.2	AT1G30790.1	| F-box and associated interaction domains-containing protein | chr1:10932713-10933912 FORWARD LENGTH=399
gene-LOC103444121	1.42487	1.53563	1.64745	10.5506	10.8973	7.71303	0.158017	-2.66184	3.52902e-23	6.40524e-22	down	XP_028964369.1	AT2G20780.1	| Major facilitator superfamily protein | chr2:8947496-8949170 REVERSE LENGTH=526
gene-LOC103401351	1.39931	1.21189	1.60496	16.4681	16.2508	11.4506	0.0954539	-3.38905	3.76432e-23	6.82799e-22	down	XP_008338288.2	AT3G50520.1	| Phosphoglycerate mutase family protein | chr3:18748058-18749418 FORWARD LENGTH=230
gene-LOC103404709	0.640616	0.628005	0.401522	6.51062	6.10672	4.18219	0.099416	-3.33038	3.83232e-23	6.94693e-22	down	XP_028948904.1	AT1G64530.1	| Plant regulator RWP-RK family protein | chr1:23959820-23962896 FORWARD LENGTH=841
gene-LOC103441514	1.14119	0.93604	0.843962	23.3724	7.86702	21.1933	0.0557131	-4.16584	3.85713e-23	6.98748e-22	down	XP_008378413.1	AT5G11070.1	| unknown protein; Has 1807 Blast hits to 1807 proteins in 277 species: Archae - 0; Bacteria - 0; Metazoa - 736; Fungi - 347; Plants - 385; Viruses - 0; Other Eukaryotes - 339 (source: NCBI BLink). | chr5:3516440-3516898 REVERSE LENGTH=152
gene-LOC103423110	14.3909	21.5428	15.866	2.38271	2.22706	2.57016	7.21451	2.8509	3.96572e-23	7.17512e-22	up	XP_008359398.2	AT5G10730.1	| NAD(P)-binding Rossmann-fold superfamily protein | chr5:3390822-3392947 REVERSE LENGTH=287
gene-LOC114820139	6.46144	2.64186	3.38668	40.5285	43.2938	28.5817	0.111117	-3.16985	3.99884e-23	7.23047e-22	down	XP_028946352.1	AT5G03610.1	| GDSL-like Lipase/Acylhydrolase superfamily protein | chr5:915650-918326 FORWARD LENGTH=359
gene-LOC103443131	11.7079	12.6873	11.8269	49.9505	54.6609	38.0501	0.253903	-1.97765	4.02029e-23	7.26468e-22	down	XP_008380138.1	AT5G06750.3	| Protein phosphatase 2C family protein | chr5:2086403-2088245 REVERSE LENGTH=393
gene-LOC103443444	1.75297	5.01216	2.34884	0.0001	0.01317	0.038123	177.339	7.47036	4.14225e-23	7.48033e-22	up	XP_008380516.1	AT1G04920.1	ATSPS3F, SPS3F | sucrose phosphate synthase 3F | chr1:1391674-1395756 REVERSE LENGTH=1062
gene-LOC103436150	2.57927	2.46851	4.06188	27.8734	13.5209	24.055	0.139187	-2.84491	4.21762e-23	7.61166e-22	down	XP_008356309.2	AT3G23150.1	ETR2 | Signal transduction histidine kinase, hybrid-type, ethylene sensor | chr3:8255156-8257560 FORWARD LENGTH=773
gene-LOC103439689	0.75383	0.608478	0.891551	8.66161	11.1994	6.58053	0.0852393	-3.55234	4.23138e-23	7.63167e-22	down	XP_008376499.1	AT5G51810.1	GA20OX2, AT2353, ATGA20OX2 | gibberellin 20 oxidase 2 | chr5:21055389-21056746 REVERSE LENGTH=378
gene-LOC114824347	7.08533	6.99067	8.78472	1.01989	0.98516	1.0981	7.36694	2.88107	4.24894e-23	7.65852e-22	up	XP_028956822.1	AT4G16745.1	| Exostosin family protein | chr4:9412185-9414053 FORWARD LENGTH=542
gene-LOC103421462	5.3512	1.40645	3.27514	89.4216	55.4597	44.9905	0.0528398	-4.24223	4.488e-23	8.07925e-22	down	XP_008357725.1	AT2G17033.2	| pentatricopeptide (PPR) repeat-containing protein | chr2:7401205-7403207 FORWARD LENGTH=505
gene-LOC103455910	3.81591	3.11143	3.68216	19.1252	24.8293	13.6112	0.184302	-2.43986	4.66329e-23	8.38952e-22	down	XP_008393745.2	AT1G49890.1	QWRF2 | Family of unknown function (DUF566) | chr1:18470282-18473463 FORWARD LENGTH=659
gene-LOC103416754	0.050947	0.082245	0.27508	3.79209	7.85109	11.9105	0.0173337	-5.85028	4.78201e-23	8.59771e-22	down	XP_008353203.3	AT3G44730.1	ATKP1, KP1 | kinesin-like protein 1 | chr3:16285888-16290852 FORWARD LENGTH=1087
gene-LOC103439762	8.3326	6.14989	11.033	58.4245	54.8587	130.232	0.10478	-3.25457	5.01005e-23	9.00207e-22	down	XP_008376592.1	AT5G23860.2	TUB8 | tubulin beta 8 | chr5:8042962-8044528 FORWARD LENGTH=449
gene-LOC103447878	23.8814	13.0532	16.9759	2.70385	2.55301	1.97074	7.45899	2.89898	5.15961e-23	9.26498e-22	up	XP_028944354.1	AT3G09770.1	| RING/U-box superfamily protein | chr3:2996402-2997835 REVERSE LENGTH=388
gene-LOC103410334	1.24731	1.79483	0.827863	21.9151	22.0192	12.1774	0.0689695	-3.8579	5.16489e-23	9.26865e-22	down	XP_008347273.1	AT5G24600.1	| Protein of unknown function, DUF599 | chr5:8421790-8423342 REVERSE LENGTH=248
gene-LOC103446591	14.4115	11.9787	15.4067	60.3237	69.2003	45.0191	0.239464	-2.06212	5.28759e-23	9.47696e-22	down	XP_017190823.2	AT1G08320.3	TGA9, bZIP21 | bZIP transcription factor family protein | chr1:2622113-2627451 REVERSE LENGTH=481
gene-LOC103413468	0.826239	0.299436	0.681685	12.0693	6.5069	8.61814	0.066461	-3.91135	5.51129e-23	9.87173e-22	down	XP_028960832.1	AT2G44500.1	| O-fucosyltransferase family protein | chr2:18374447-18376435 FORWARD LENGTH=573
gene-LOC103444676	14.4862	10.3327	13.3942	1.36956	1.84677	1.29696	8.4668	3.08182	5.59217e-23	1.00103e-21	up	NP_001315920.1	AT2G33710.1	| Integrase-type DNA-binding superfamily protein | chr2:14259271-14260652 REVERSE LENGTH=218
gene-LOC103412273	2.78133	1.65175	2.62633	18.2105	18.224	11.7719	0.146441	-2.77161	5.67585e-23	1.01538e-21	down	XP_028954698.1	AT1G52800.1	| 2-oxoglutarate (2OG) and Fe(II)-dependent oxygenase superfamily protein | chr1:19664044-19665362 FORWARD LENGTH=314
gene-LOC114827704	15.6214	14.4786	19.5705	2.91496	3.29057	2.4622	5.7305	2.51866	5.73662e-23	1.02561e-21	up	XP_028965852.1	AT1G56020.1	| unknown protein; BEST Arabidopsis thaliana protein match is: unknown protein (TAIR:AT3G12970.1); Has 3011 Blast hits to 958 proteins in 192 species: Archae - 0; Bacteria - 193; Metazoa - 479; Fungi - 286; Plants - 158; Viruses - 8; Other Eukaryotes - 1887 (source: NCBI BLink). | chr1:20952216-20953412 FORWARD LENGTH=398
gene-LOC103411280	46.7701	40.8787	43.6331	197.934	215.095	135.42	0.239369	-2.06269	6.11663e-23	1.09287e-21	down	XP_008348145.1	AT1G05010.1	EFE, ACO4, EAT1 | ethylene-forming enzyme | chr1:1431419-1432695 REVERSE LENGTH=323
gene-LOC103448549	31.6023	32.6835	29.6705	7.79586	5.17518	5.51667	5.0821	2.34542	6.17712e-23	1.10298e-21	up	XP_008386034.2	AT4G27250.1	| NAD(P)-binding Rossmann-fold superfamily protein | chr4:13642803-13644425 REVERSE LENGTH=354
gene-LOC103440280	0.0001	0.023278	0.051172	5.62362	3.292	2.23927	0.00668317	-7.22525	6.31315e-23	1.12657e-21	down	XP_008377179.1	AT1G75620.1	| glyoxal oxidase-related protein | chr1:28394951-28396594 REVERSE LENGTH=547
gene-LOC103431228	0.031928	0.024283	0.029402	1.7366	4.04343	3.07086	0.00967281	-6.69185	6.60124e-23	1.17725e-21	down	XP_028948412.1	AT1G18660.1	| zinc finger (C3HC4-type RING finger) family protein | chr1:6421433-6425565 FORWARD LENGTH=486
gene-LOC114822177	3.80391	3.22918	8.96446	57.5825	47.3832	56.8801	0.0988444	-3.3387	6.86786e-23	1.22404e-21	down	XP_028952227.1	AT1G24020.2	MLP423 | MLP-like protein 423 | chr1:8500653-8501458 REVERSE LENGTH=155
gene-LOC103448202	5.47393	7.1157	6.47408	50.6173	53.6952	24.4235	0.148084	-2.75552	7.11385e-23	1.26709e-21	down	XP_008385677.1	AT2G22480.1	PFK5 | phosphofructokinase 5 | chr2:9545670-9548414 FORWARD LENGTH=537
gene-LOC103417220	116.581	133.022	142.451	38.1691	34.4935	34.3813	3.66255	1.87285	7.14312e-23	1.27151e-21	up	XP_008353631.2	AT1G06570.1	PDS1, HPD | phytoene desaturation 1 | chr1:2012015-2013543 REVERSE LENGTH=473
gene-LOC103429278	51.2175	61.0656	57.0619	14.1553	16.413	15.0937	3.70866	1.8909	7.33835e-23	1.30545e-21	up	XP_028946201.1	AT3G11670.1	DGD1 | UDP-Glycosyltransferase superfamily protein | chr3:3681090-3684495 REVERSE LENGTH=808
gene-LOC103450714	0.617517	0.263922	0.383583	26.0234	12.2952	10.359	0.0259878	-5.26602	7.48603e-23	1.3309e-21	down	XP_008388310.2	AT5G01740.1	| Nuclear transport factor 2 (NTF2) family protein | chr5:280793-281281 FORWARD LENGTH=162
gene-LOC103446156	0.054723	0.0001	0.1378	10.1197	12.3249	3.99724	0.00728479	-7.1009	7.57059e-23	1.3451e-21	down	XP_008383453.1	AT4G20860.1	| FAD-binding Berberine family protein | chr4:11172726-11174318 FORWARD LENGTH=530
gene-LOC103400045	0.055038	0.0001	0.02659	4.06402	3.15103	11.1312	0.00445475	-7.81044	8.2596e-23	1.46479e-21	down	XP_008336955.1	AT5G66230.1	| Chalcone-flavanone isomerase family protein | chr5:26462704-26463873 FORWARD LENGTH=329
gene-LOC103438052	4.32008	5.8507	5.32696	29.3716	36.9051	20.8165	0.177944	-2.4905	8.38644e-23	1.48636e-21	down	XP_008374810.2	AT1G68040.1	| S-adenosyl-L-methionine-dependent methyltransferases superfamily protein | chr1:25502876-25505224 FORWARD LENGTH=363
gene-LOC103430536	0.926892	0.628345	1.06062	12.8677	13.7327	6.84216	0.0782192	-3.67633	8.43047e-23	1.49324e-21	down	XP_008366906.2	AT4G08250.1	| GRAS family transcription factor | chr4:5196787-5198238 FORWARD LENGTH=483
gene-LOC103440754	10.869	11.87	13.123	40.5322	43.4532	40.3735	0.288375	-1.79398	8.67506e-23	1.53467e-21	down	XP_008377675.2	AT5G11000.1	| Plant protein of unknown function (DUF868) | chr5:3479166-3480335 REVERSE LENGTH=389
gene-LOC103440673	20.8259	26.3371	20.9703	0.694695	0.808852	2.06265	19.1053	4.2559	8.71573e-23	1.54091e-21	up	XP_008377589.2	AT1G69230.2	SP1L2 | SPIRAL1-like2 | chr1:26026543-26027085 REVERSE LENGTH=110
gene-LOC103418304	0.416825	0.742892	0.646093	10.6845	9.06245	28.1547	0.0376983	-4.72936	9.07333e-23	1.60215e-21	down	XP_008354657.1	AT1G75390.1	AtbZIP44, bZIP44 | basic leucine-zipper 44 | chr1:28292224-28292745 FORWARD LENGTH=173
gene-LOC103402827	7.49257	9.95061	6.79181	45.5595	44.7462	29.8349	0.201722	-2.30956	9.08389e-23	1.60303e-21	down	XP_008339817.1	AT5G46110.4	APE2, TPT | Glucose-6-phosphate/phosphate translocator-related | chr5:18697606-18700223 FORWARD LENGTH=415
gene-LOC103437710	14.4459	14.8359	15.5307	54.9754	57.1138	45.4923	0.284376	-1.81413	9.52723e-23	1.68023e-21	down	XP_008374428.1	AT5G33320.1	CUE1, PPT, ARAPPT | Glucose-6-phosphate/phosphate translocator-related | chr5:12588950-12591408 FORWARD LENGTH=408
gene-LOC103402608	2.50807	2.13802	1.72949	13.4681	12.0936	10.1427	0.178566	-2.48547	9.66234e-23	1.70301e-21	down	XP_008339570.1	AT1G71020.1	| ARM repeat superfamily protein | chr1:26790825-26793105 REVERSE LENGTH=628
gene-LOC103434159	48.0038	46.227	73.1359	8.33338	3.06992	4.78942	10.3359	3.3696	9.94734e-23	1.75216e-21	up	XP_008370693.2	AT1G60750.1	| NAD(P)-linked oxidoreductase superfamily protein | chr1:22362293-22363854 REVERSE LENGTH=330
gene-LOC103444949	0.0001	0.0001	0.032957	5.25692	6.46655	2.12544	0.0023942	-8.70624	1.02487e-22	1.80414e-21	down	XP_008382143.1	AT2G04890.1	SCL21 | SCARECROW-like 21 | chr2:1720575-1721816 REVERSE LENGTH=413
gene-LOC103448931	2.23253	1.31023	2.93187	18.6257	17.0106	12.0808	0.135688	-2.88164	1.03022e-22	1.81245e-21	down	XP_008386414.1	AT3G22830.1	AT-HSFA6B, HSFA6B | heat shock transcription factor A6B | chr3:8078981-8080895 FORWARD LENGTH=406
gene-LOC103455413	26.0054	51.5284	28.9119	183.464	203.369	226.257	0.173622	-2.52598	1.03767e-22	1.82443e-21	down	XP_008393217.2	AT5G07990.1	TT7, CYP75B1, D501 | Cytochrome P450 superfamily protein | chr5:2560437-2562859 FORWARD LENGTH=513
gene-LOC103411304	27.2935	18.6708	24.2358	6.08044	5.09186	4.75517	4.40748	2.13995	1.08739e-22	1.91066e-21	up	XP_028963492.1	AT1G14800.1	| Nucleic acid-binding, OB-fold-like protein | chr1:5099572-5102558 FORWARD LENGTH=384
gene-LOC103438678	8.93703	6.19288	6.86649	30.0531	28.8064	44.553	0.212705	-2.23307	1.23333e-22	2.16577e-21	down	XP_008375442.1	AT1G33170.1	| S-adenosyl-L-methionine-dependent methyltransferases superfamily protein | chr1:12027262-12030397 FORWARD LENGTH=639
gene-LOC103452030	8.61056	8.11987	14.0882	1.29874	1.51302	1.39983	7.31759	2.87137	1.24074e-22	2.17744e-21	up	XP_008389723.1	AT3G26510.4	| Octicosapeptide/Phox/Bem1p family protein | chr3:9711886-9712588 REVERSE LENGTH=196
gene-LOC114820733	0.055096	0.173413	0.0001	10.368	7.01826	9.2469	0.00858362	-6.8642	1.26433e-22	2.21749e-21	down	XP_028947804.1	AT5G67070.1	RALFL34 | ralf-like 34 | chr5:26768120-26768509 FORWARD LENGTH=129
gene-LOC103400646	5.16872	4.60605	5.95127	30.5786	29.5331	18.8754	0.199096	-2.32846	1.26567e-22	2.21849e-21	down	XP_008337528.2	AT1G10830.1	Z-ISO, Z-ISO1.1 | 15-cis-zeta-carotene isomerase | chr1:3605736-3607449 REVERSE LENGTH=367
gene-LOC103427664	0.779923	1.05928	1.72784	13.437	13.0256	8.68503	0.101487	-3.30063	1.35996e-22	2.38231e-21	down	XP_008363954.2	AT1G27040.2	| Major facilitator superfamily protein | chr1:9386893-9389838 REVERSE LENGTH=563
gene-LOC103440458	1.99751	1.9288	1.99182	8.48075	10.0181	11.3407	0.198332	-2.33401	1.38292e-22	2.42105e-21	down	XP_008377371.2	AT2G23450.1	| Protein kinase superfamily protein | chr2:9988926-9991244 REVERSE LENGTH=708
gene-LOC103454260	1.8555	1.82891	4.10808	20.5103	23.7882	21.7237	0.118028	-3.08279	1.41448e-22	2.47478e-21	down	XP_008392076.2	AT3G12120.2	FAD2 | fatty acid desaturase 2 | chr3:3860592-3861743 REVERSE LENGTH=383
gene-LOC103439968	0.0487101	0.100661	0.0001	5.59544	3.93644	3.90195	0.0111265	-6.48986	1.42795e-22	2.49683e-21	down	XP_028962078.1	AT5G54130.2	| Calcium-binding endonuclease/exonuclease/phosphatase family | chr5:21962900-21965279 FORWARD LENGTH=436
gene-LOC114821155	0.346378	0.363922	0.569263	13.364	18.8155	8.79018	0.0312319	-5.00084	1.46679e-22	2.56317e-21	down	XP_028948919.1	AT3G08680.2	| Leucine-rich repeat protein kinase family protein | chr3:2638591-2640590 FORWARD LENGTH=640
gene-LOC103417055	115.01	108.79	105.062	28.9069	32.2487	33.075	3.48997	1.80322	1.49564e-22	2.61039e-21	up	XP_028953768.1	AT5G14930.2	SAG101 | senescence-associated gene 101 | chr5:4828754-4830769 FORWARD LENGTH=537
gene-LOC103439561	1.99915	1.64887	1.76141	16.4133	12.9854	9.17866	0.140223	-2.83421	1.49998e-22	2.61637e-21	down	XP_008376342.2	AT5G24910.1	CYP714A1 | cytochrome P450, family 714, subfamily A, polypeptide 1 | chr5:8567674-8570260 REVERSE LENGTH=532
gene-LOC103451515	450.674	377.548	420.79	109.415	122.886	114.519	3.60132	1.84852	1.50933e-22	2.63109e-21	up	XP_008389143.2	AT1G14720.1	XTR2, EXGT-A2, ATXTH28, XTH28 | xyloglucan endotransglucosylase/hydrolase 28 | chr1:5066806-5068466 REVERSE LENGTH=332
gene-LOC103455650	62.8699	67.2806	57.2528	16.6992	15.866	18.2388	3.68875	1.88313	1.53386e-22	2.67223e-21	up	XP_008393453.1	AT4G36730.1	GBF1 | G-box binding factor 1 | chr4:17309850-17311752 REVERSE LENGTH=315
gene-LOC103418757	5.17145	3.69677	7.34628	28.3614	43.9053	63.3072	0.119599	-3.06372	1.60629e-22	2.79644e-21	down	XP_008355085.2	AT3G47160.1	| RING/U-box superfamily protein | chr3:17360238-17361879 REVERSE LENGTH=245
gene-LOC103420967	1.66689	0.838289	0.956	11.7799	38.7545	17.7184	0.0507111	-4.30155	1.60711e-22	2.79644e-21	down	XP_008357225.2	AT1G47710.1	| Serine protease inhibitor (SERPIN) family protein | chr1:17558271-17560061 FORWARD LENGTH=391
gene-LOC103444699	0.0001	0.0001	0.069074	14.7645	6.1971	4.76234	0.00269297	-8.53658	1.65969e-22	2.88616e-21	down	XP_008381874.2	AT5G26290.1	| TRAF-like family protein | chr5:9226079-9227873 FORWARD LENGTH=333
gene-LOC103437767	21.2311	15.808	22.5299	79.4801	73.0532	68.7748	0.269167	-1.89342	1.71761e-22	2.98508e-21	down	XP_008374490.2	AT3G48080.1	| alpha/beta-Hydrolases superfamily protein | chr3:17753104-17755145 REVERSE LENGTH=629
gene-LOC103437924	2.41682	3.92749	4.59907	19.9717	16.1087	22.1903	0.187802	-2.41271	1.7446e-22	3.03014e-21	down	XP_008374672.1	AT5G08130.4	BIM1 | basic helix-loop-helix (bHLH) DNA-binding superfamily protein | chr5:2606655-2609571 REVERSE LENGTH=529
gene-LOC103433606	164.687	229.731	242.986	47.9361	25.7258	37.5255	5.7327	2.51922	1.84005e-22	3.19399e-21	up	XP_008370096.1	AT5G01410.1	PDX1, ATPDX1.3, RSR4, PDX1.3, ATPDX1 | Aldolase-type TIM barrel family protein | chr5:172576-173505 REVERSE LENGTH=309
gene-LOC103450410	34.4458	32.273	34.5709	8.90118	6.06324	7.28038	4.55341	2.18695	1.91392e-22	3.32021e-21	up	XP_008387973.2	AT4G24160.1	| alpha/beta-Hydrolases superfamily protein | chr4:12539871-12542210 FORWARD LENGTH=418
gene-LOC103422608	0.036792	0.0001	0.093309	5.62759	6.42941	2.91209	0.00869799	-6.8451	1.94803e-22	3.37734e-21	down	XP_028945308.1	AT5G60900.1	RLK1 | receptor-like protein kinase 1 | chr5:24498467-24501494 REVERSE LENGTH=748
gene-LOC114820072	29.1709	26.9616	47.6903	248.171	178.113	424.527	0.122028	-3.03472	1.96603e-22	3.40649e-21	down	XP_028945976.1	AT3G04730.1	IAA16 | indoleacetic acid-induced protein 16 | chr3:1288993-1290415 REVERSE LENGTH=236
gene-LOC103435778	2.14553	1.01858	2.16268	13.172	17.4736	15.8342	0.114604	-3.12527	2.08537e-22	3.61108e-21	down	XP_028958389.1	AT4G28706.1	| pfkB-like carbohydrate kinase family protein | chr4:14167805-14170619 FORWARD LENGTH=401
gene-LOC103451854	16.9451	18.0954	17.4305	68.2846	74.9293	52.4151	0.268217	-1.89853	2.08926e-22	3.61562e-21	down	XP_017192125.1	AT5G15130.1	WRKY72, ATWRKY72 | WRKY DNA-binding protein 72 | chr5:4904426-4906879 FORWARD LENGTH=548
gene-LOC103400711	156.645	104.747	144.12	30.4974	25.523	35.8771	4.41265	2.14165	2.14346e-22	3.70717e-21	up	XP_008337596.1	AT5G25880.1	ATNADP-ME3, NADP-ME3 | NADP-malic enzyme 3 | chr5:9024549-9028260 FORWARD LENGTH=588
gene-LOC103453568	16.7066	16.6989	12.4075	55.0033	74.7526	58.3771	0.243514	-2.03792	2.17459e-22	3.75875e-21	down	XP_028964132.1	AT1G17620.1	| Late embryogenesis abundant (LEA) hydroxyproline-rich glycoprotein family | chr1:6062313-6063107 FORWARD LENGTH=264
gene-LOC103424034	111.669	132.929	138.817	588.942	530.806	395.725	0.253001	-1.98279	2.22819e-22	3.84674e-21	down	XP_008360320.2	AT3G23600.1	| alpha/beta-Hydrolases superfamily protein | chr3:8473833-8475655 FORWARD LENGTH=239
gene-LOC114826856	21.4318	20.4758	19.9582	78.6016	62.0774	71.6135	0.291418	-1.77884	2.31886e-22	4.00087e-21	down	XP_028963470.1	AT3G01910.1	SOX, AT-SO, AtSO | sulfite oxidase | chr3:314919-317274 REVERSE LENGTH=393
gene-LOC103449365	30.4446	27.3539	29.5873	102.717	88.6391	123.986	0.277114	-1.85145	2.82854e-22	4.8656e-21	down	XP_008386899.2	AT5G17770.1	ATCBR, CBR1, CBR | NADH:cytochrome B5 reductase 1 | chr5:5864543-5866495 REVERSE LENGTH=281
gene-LOC103444744	10.7601	11.699	9.72036	41.4477	57.8026	36.1303	0.237697	-2.0728	2.96485e-22	5.09408e-21	down	XP_028965220.1	AT1G34060.1	| Pyridoxal phosphate (PLP)-dependent transferases superfamily protein | chr1:12396561-12398299 REVERSE LENGTH=463
gene-LOC103417680	0.206803	0.26544	0.327917	10.3803	6.06443	9.49234	0.0308501	-5.01858	2.98715e-22	5.12919e-21	down	XP_008354061.1	AT2G46150.1	| Late embryogenesis abundant (LEA) hydroxyproline-rich glycoprotein family | chr2:18961424-18962089 FORWARD LENGTH=221
gene-LOC103412580	9.17213	11.1774	8.54866	63.6811	80.6481	36.0488	0.160209	-2.64197	3.31242e-22	5.68114e-21	down	XP_008349349.1	AT4G34950.1	| Major facilitator superfamily protein | chr4:16642544-16644759 REVERSE LENGTH=567
gene-LOC103444203	1.81669	2.42757	1.26989	28.2016	20.0848	14.6477	0.0876179	-3.51263	3.31256e-22	5.68114e-21	down	XP_008381348.2	AT3G17980.1	| Calcium-dependent lipid-binding (CaLB domain) family protein | chr3:6152417-6153115 FORWARD LENGTH=177
gene-LOC103429783	64.9625	79.4964	80.5746	4.54723	11.8896	10.974	8.20964	3.03732	3.47834e-22	5.96189e-21	up	XP_028954873.1	AT5G23960.1	ATTPS21, TPS21 | terpene synthase 21 | chr5:8092969-8095128 FORWARD LENGTH=547
gene-LOC103438792	4.74208	2.35419	7.13889	38.5541	45.1327	72.9469	0.0908819	-3.45986	3.5315e-22	6.04939e-21	down	XP_008375566.2	AT3G54260.1	TBL36 | TRICHOME BIREFRINGENCE-LIKE 36 | chr3:20085097-20086745 REVERSE LENGTH=379
gene-LOC103456111	0.607228	1.44761	1.54063	27.8589	22.2072	15.9293	0.0544805	-4.19812	3.57457e-22	6.11951e-21	down	XP_008393971.1	AT5G24860.1	FPF1, ATFPF1 | flowering promoting factor 1 | chr5:8541822-8542154 FORWARD LENGTH=110
gene-LOC103400588	11.968	14.6382	17.8338	88.2001	58.3974	57.9978	0.217209	-2.20284	3.7107e-22	6.34876e-21	down	XP_028949944.1	AT3G24503.1	ALDH2C4, ALDH1A, REF1 | aldehyde dehydrogenase 2C4 | chr3:8919732-8923029 REVERSE LENGTH=501
gene-LOC103442284	1.27522	2.29951	1.4313	18.7769	12.4247	20.6469	0.096551	-3.37256	3.73315e-22	6.38335e-21	down	XP_028963599.1	AT5G14920.1	| Gibberellin-regulated family protein | chr5:4826598-4827761 FORWARD LENGTH=275
gene-LOC103407867	2.43311	1.85417	1.8246	17.2345	10.3082	17.8955	0.13451	-2.89422	3.76608e-22	6.43582e-21	down	XP_008344964.1	AT1G78990.1	| HXXXD-type acyl-transferase family protein | chr1:29713531-29714969 REVERSE LENGTH=455
gene-LOC103453315	0.33246	0.361749	1.23498	12.8806	15.5484	10.0442	0.0501437	-4.31779	3.85105e-22	6.5771e-21	down	XP_008391076.1	AT5G65160.1	TPR14 | tetratricopeptide repeat (TPR)-containing protein | chr5:26031457-26033668 REVERSE LENGTH=593
gene-LOC103438762	4.20957	4.40034	2.95601	42.9765	39.9361	20.1921	0.112176	-3.15616	4.0739e-22	6.94941e-21	down	XP_008375527.1	AT5G19790.1	RAP2.11 | related to AP2 11 | chr5:6689271-6690032 REVERSE LENGTH=253
gene-LOC103451095	170.177	155.062	156.766	42.02	48.3562	47.2245	3.50293	1.80856	4.11527e-22	7.01581e-21	up	XP_028946009.1	AT3G04240.1	SEC | Tetratricopeptide repeat (TPR)-like superfamily protein | chr3:1114187-1120722 REVERSE LENGTH=977
gene-LOC103448105	2.04809	1.8858	1.72949	11.0421	10.1842	7.54982	0.196808	-2.34514	4.36674e-22	7.43566e-21	down	XP_008385566.2	AT5G35370.1	| S-locus lectin protein kinase family protein | chr5:13588564-13591182 REVERSE LENGTH=872
gene-LOC114826040	101.095	127.899	113.478	399.022	504.297	369.063	0.269159	-1.89347	4.39421e-22	7.47496e-21	down	XP_028961477.1	AT2G45290.1	| Transketolase | chr2:18672737-18675589 FORWARD LENGTH=741
gene-LOC103416069	6.87586	5.62478	5.77065	21.3537	20.6011	25.8018	0.269661	-1.89078	4.39504e-22	7.47496e-21	down	XP_008352564.1	AT3G55550.1	| Concanavalin A-like lectin protein kinase family protein | chr3:20600019-20602073 REVERSE LENGTH=684
gene-LOC103403472	0.036627	0.038841	0.120241	4.55001	3.76398	6.88495	0.0128765	-6.27912	4.40765e-22	7.49196e-21	down	XP_008340542.1	AT2G01990.1	| unknown protein; BEST Arabidopsis thaliana protein match is: unknown protein (TAIR:AT1G14630.1); Has 118 Blast hits to 118 proteins in 14 species: Archae - 0; Bacteria - 0; Metazoa - 0; Fungi - 0; Plants - 118; Viruses - 0; Other Eukaryotes - 0 (source: NCBI BLink). | chr2:465197-466497 REVERSE LENGTH=213
gene-LOC103428548	11.3438	10.9609	13.4721	2.16828	2.23039	2.03103	5.56431	2.4762	4.80394e-22	8.15588e-21	up	XP_008364887.2	AT2G32120.2	HSP70T-2 | heat-shock protein 70T-2 | chr2:13651720-13653411 REVERSE LENGTH=563
gene-LOC103437487	0.900278	0.5975	0.969354	10.407	11.7141	7.42881	0.0834902	-3.58225	4.9156e-22	8.33556e-21	down	XP_008374179.1	AT5G14040.1	PHT3;1 | phosphate transporter 3;1 | chr5:4531059-4532965 REVERSE LENGTH=375
gene-LOC103440002	1.37732	1.21138	1.36747	8.45733	11.3392	12.7099	0.121705	-3.03855	4.93946e-22	8.37107e-21	down	XP_008376894.1	AT5G51970.2	| GroES-like zinc-binding alcohol dehydrogenase family protein | chr5:21111820-21113284 FORWARD LENGTH=364
gene-LOC114823596	0.0001	0.0001	0.042854	5.20018	6.52086	4.9576	0.00258139	-8.59764	5.1128e-22	8.6597e-21	down	XP_028954872.1	AT1G15125.1	| S-adenosyl-L-methionine-dependent methyltransferases superfamily protein | chr1:5204625-5205912 FORWARD LENGTH=351
gene-LOC103447353	189.053	204.574	174.697	56.8329	48.2922	50.3403	3.65563	1.87012	5.28047e-22	8.93841e-21	up	XP_008384768.2	AT4G14615.1	| unknown protein; FUNCTIONS IN: molecular_function unknown; INVOLVED IN: biological_process unknown; LOCATED IN: endomembrane system; EXPRESSED IN: 24 plant structures; EXPRESSED DURING: 15 growth stages; CONTAINS InterPro DOMAIN/s: Protein of unknown function DUF2346 (InterPro:IPR018625); BEST Arabidopsis thaliana protein match is: unknown protein (TAIR:AT1G52825.1); Has 30201 Blast hits to 173…
gene-LOC103431198	0.461545	0.52543	0.52674	4.99941	9.89652	17.0752	0.0473462	-4.40061	5.54721e-22	9.37331e-21	down	XP_008367557.2	AT1G18650.1	PDCB3 | plasmodesmata callose-binding protein 3 | chr1:6419036-6420413 REVERSE LENGTH=184
gene-LOC103415229	2.37459	3.10784	2.29169	18.2506	18.9686	49.4438	0.0897051	-3.47867	5.55419e-22	9.37404e-21	down	XP_008351788.2	AT5G63040.2	| unknown protein; FUNCTIONS IN: molecular_function unknown; INVOLVED IN: biological_process unknown; LOCATED IN: chloroplast; EXPRESSED IN: 25 plant structures; EXPRESSED DURING: 15 growth stages; BEST Arabidopsis thaliana protein match is: unknown protein (TAIR:AT1G48460.1); Has 35333 Blast hits to 34131 proteins in 2444 species: Archae - 798; Bacteria - 22429; Metazoa - 974; Fungi - 991; Plant…
gene-LOC103412133	56.6831	62.5599	47.8184	269.782	184.028	212.832	0.250601	-1.99653	6.58648e-22	1.10967e-20	down	XP_008348952.1	AT1G76490.1	HMG1, HMGR1, AtHMGR1 | hydroxy methylglutaryl CoA reductase 1 | chr1:28695801-28698206 FORWARD LENGTH=642
gene-LOC103446332	0.085102	0.0001	0.08022	5.51311	3.75528	5.33881	0.0113247	-6.46439	6.97449e-22	1.17435e-20	down	XP_008383643.2	AT1G29050.1	TBL38 | TRICHOME BIREFRINGENCE-LIKE 38 | chr1:10136376-10139082 REVERSE LENGTH=380
gene-LOC103454333	8.44496	3.81092	6.4022	36.5543	32.4499	49.5204	0.15742	-2.66731	7.10368e-22	1.1954e-20	down	XP_028952933.1	AT3G14240.1	| Subtilase family protein | chr3:4741637-4743964 REVERSE LENGTH=775
gene-LOC103436948	37.8869	53.7373	39.2927	172.692	149.486	190.785	0.255217	-1.9702	7.80344e-22	1.31161e-20	down	XP_008373624.1	AT4G17670.1	| Protein of unknown function (DUF581) | chr4:9833948-9834663 REVERSE LENGTH=159
gene-LOC103456230	14.4407	16.6023	16.1373	58.3095	56.4651	95.5553	0.224316	-2.1564	7.97236e-22	1.33922e-20	down	XP_008394129.1	AT4G32060.1	| calcium-binding EF hand family protein | chr4:15501134-15503321 FORWARD LENGTH=498
gene-LOC103414082	35.6641	38.4573	47.6349	10.1774	7.45418	7.8244	4.78301	2.25792	8.18332e-22	1.37385e-20	up	XP_028958380.1	AT1G26910.1	RPL10B | Ribosomal protein L16p/L10e family protein | chr1:9321709-9322813 FORWARD LENGTH=221
gene-LOC103404454	1.22711	2.38077	3.48111	22.9008	18.6894	20.7602	0.113696	-3.13675	8.31479e-22	1.3951e-20	down	XP_008341588.2	AT5G61430.1	ANAC100, ATNAC5, NAC100 | NAC domain containing protein 100 | chr5:24701328-24702553 REVERSE LENGTH=336
gene-LOC114822093	0.924736	0.681341	5.00871	204.824	256.098	110.73	0.0115714	-6.4333	8.38263e-22	1.40566e-20	down	XP_028951983.1	AT5G45890.1	SAG12 | senescence-associated gene 12 | chr5:18613300-18614759 FORWARD LENGTH=346
gene-LOC103447851	3.52338	3.13395	3.80591	15.0124	12.3578	19.06	0.225354	-2.14973	8.45129e-22	1.41634e-20	down	XP_017191404.2	AT1G74690.1	IQD31 | IQ-domain 31 | chr1:28061498-28063924 REVERSE LENGTH=587
gene-LOC103438668	1.27617	1.41944	1.43995	8.35504	8.58657	7.73524	0.167588	-2.577	9.00127e-22	1.50763e-20	down	XP_028953873.1	AT5G07360.1	| Amidase family protein | chr5:2326925-2330011 REVERSE LENGTH=659
gene-LOC103400659	20.5752	21.0877	23.7241	67.9879	72.4788	80.5546	0.295841	-1.75711	9.03323e-22	1.5121e-20	down	XP_028956695.1	AT1G05850.1	POM1, ERH2, ELP1, CTL1, ELP, HOT2, ATCTL1 | Chitinase family protein | chr1:1766833-1768117 REVERSE LENGTH=321
gene-LOC114821583	0.94477	0.593844	1.56551	10.6139	10.2886	9.4342	0.102323	-3.2888	9.05398e-22	1.51469e-20	down	XP_028950204.1	AT2G26730.1	| Leucine-rich repeat protein kinase family protein | chr2:11388621-11391286 FORWARD LENGTH=658
gene-LOC114827578	0.0001	0.0001	0.0001	4.01666	3.82988	2.10215	3.01547e-05	-15.0173	9.06785e-22	1.51613e-20	down	XP_028965470.1	AT3G19200.1	| unknown protein; BEST Arabidopsis thaliana protein match is: unknown protein (TAIR:AT4G34419.1); Has 51 Blast hits to 51 proteins in 10 species: Archae - 0; Bacteria - 0; Metazoa - 0; Fungi - 0; Plants - 51; Viruses - 0; Other Eukaryotes - 0 (source: NCBI BLink). | chr3:6649478-6650006 REVERSE LENGTH=143
gene-LOC103438149	0.143854	0.142166	0.150466	4.10543	4.70948	2.086	0.0400412	-4.64237	9.2684e-22	1.54875e-20	down	XP_028948124.1	AT1G70140.1	ATFH8, FH8 | formin 8 | chr1:26412688-26415048 REVERSE LENGTH=760
gene-LOC103425576	0.919253	0.710699	1.25917	11.3947	7.281	6.75074	0.113627	-3.13763	1.0008e-21	1.67136e-20	down	XP_028952291.1	AT5G15130.1	WRKY72, ATWRKY72 | WRKY DNA-binding protein 72 | chr5:4904426-4906879 FORWARD LENGTH=548
gene-LOC103439316	9.8157	9.90012	9.81255	53.6649	64.7508	34.4384	0.19318	-2.37198	1.02916e-21	1.71673e-20	down	XP_008376081.2	AT3G10190.1	| Calcium-binding EF-hand family protein | chr3:3155309-3155938 FORWARD LENGTH=209
gene-LOC103440664	0.0001	0.0001	0.0001	1.17522	1.13784	0.443569	0.000108828	-13.1657	1.06172e-21	1.77e-20	down	XP_008377577.3	AT5G14990.2	| unknown protein; FUNCTIONS IN: molecular_function unknown; INVOLVED IN: biological_process unknown; LOCATED IN: cellular_component unknown; EXPRESSED IN: flower; EXPRESSED DURING: 4 anthesis. | chr5:4850764-4852485 FORWARD LENGTH=573
gene-LOC103410586	0.095306	0.04469	0.081167	2.81036	2.48582	4.49477	0.0225885	-5.46827	1.09163e-21	1.81881e-20	down	XP_008347493.2	AT4G31890.2	| ARM repeat superfamily protein | chr4:15427290-15429049 REVERSE LENGTH=518
gene-LOC103439576	6.48252	8.1054	7.31044	27.0722	28.7049	25.9495	0.267947	-1.89998	1.11331e-21	1.85385e-20	down	XP_008376362.1	AT4G12080.1	AHL1, ATAHL1 | AT-hook motif nuclear-localized protein 1 | chr4:7239466-7241246 FORWARD LENGTH=356
gene-LOC103443513	154.243	234.048	149.723	758.555	680.011	797.432	0.240615	-2.0552	1.20322e-21	2.00241e-20	down	NP_001306186.1	AT5G13930.1	CHS, TT4, ATCHS | Chalcone and stilbene synthase family protein | chr5:4488762-4490035 FORWARD LENGTH=395
gene-LOC103445480	4.46981	4.16051	6.87599	26.3344	29.2841	23.9629	0.194848	-2.35958	1.23361e-21	2.05179e-20	down	XP_008382727.2	AT1G67940.1	ATNAP3, AtSTAR1, NAP3 | non-intrinsic ABC protein 3 | chr1:25477805-25478667 FORWARD LENGTH=263
gene-LOC103448467	10.5743	7.11599	12.2147	55.0548	37.9454	60.9876	0.194204	-2.36436	1.23635e-21	2.05396e-20	down	XP_008385974.2	AT5G65640.1	bHLH093 | beta HLH protein 93 | chr5:26237137-26238904 FORWARD LENGTH=351
gene-LOC103412563	30.2524	25.0869	26.8286	6.96375	6.98936	8.33712	3.68627	1.88216	1.29502e-21	2.15019e-20	up	XP_008349325.1	AT4G16490.1	| ARM repeat superfamily protein | chr4:9293891-9295530 REVERSE LENGTH=472
gene-LOC114826435	107.701	120.012	111.134	392.224	346.715	522.122	0.2687	-1.89593	1.31178e-21	2.17675e-20	down	XP_028962462.1	AT1G19530.1	| unknown protein; FUNCTIONS IN: molecular_function unknown; INVOLVED IN: N-terminal protein myristoylation, anaerobic respiration; LOCATED IN: cellular_component unknown; EXPRESSED IN: leaf apex, inflorescence meristem, hypocotyl, root, flower; EXPRESSED DURING: petal differentiation and expansion stage; Has 47 Blast hits to 47 proteins in 13 species: Archae - 0; Bacteria - 0; Metazoa - 0; Fungi…
gene-LOC103420958	1.04746	1.66233	0.863547	15.631	16.4523	8.2722	0.0885465	-3.49742	1.37789e-21	2.28512e-20	down	XP_008357216.1	AT2G18500.1	ATOFP7, OFP7 | ovate family protein 7 | chr2:8027102-8028049 FORWARD LENGTH=315
gene-LOC103438420	0.09872	0.019764	0.0409	1.96997	1.80791	3.95579	0.0206091	-5.60058	1.40431e-21	2.3276e-20	down	XP_008375194.2	AT3G23890.2	TOPII, ATTOPII | topoisomerase II | chr3:8624931-8631106 FORWARD LENGTH=1438
gene-LOC103451591	31.6526	32.8721	30.5784	8.39866	9.857	8.59287	3.54221	1.82465	1.40809e-21	2.33251e-20	up	XP_008389225.2	AT2G01320.2	| ABC-2 type transporter family protein | chr2:154487-158063 REVERSE LENGTH=727
gene-LOC103404162	46.8928	44.3605	42.1041	12.1265	10.9986	10.0455	4.02035	2.00732	1.41777e-21	2.34719e-20	up	XP_008341273.2	AT5G67620.1	| unknown protein; FUNCTIONS IN: molecular_function unknown; INVOLVED IN: N-terminal protein myristoylation; LOCATED IN: microtubule; BEST Arabidopsis thaliana protein match is: unknown protein (TAIR:AT5G62900.1); Has 1807 Blast hits to 1807 proteins in 277 species: Archae - 0; Bacteria - 0; Metazoa - 736; Fungi - 347; Plants - 385; Viruses - 0; Other Eukaryotes - 339 (source: NCBI BLink). | chr5…
gene-LOC103423921	16.1178	14.7762	16.1751	2.79779	3.38054	4.05321	4.60039	2.20176	1.48325e-21	2.45417e-20	up	XP_008360216.1	AT5G48960.1	| HAD-superfamily hydrolase, subfamily IG, 5'-nucleotidase | chr5:19849645-19853382 FORWARD LENGTH=642
gene-LOC103402659	8.43916	7.43963	11.2977	36.1254	37.1447	57.4621	0.207879	-2.26619	1.5158e-21	2.50659e-20	down	XP_008339636.2	AT5G60200.1	TMO6 | TARGET OF MONOPTEROS 6 | chr5:24241078-24241951 FORWARD LENGTH=257
gene-LOC103450763	268.956	243.694	245.701	58.4528	44.4717	73.9499	4.28751	2.10014	1.60492e-21	2.6509e-20	up	XP_008388363.2	AT3G16210.1	| F-box family protein | chr3:5494533-5495615 REVERSE LENGTH=360
gene-LOC103450345	0.542157	0.330447	0.240664	16.2916	5.12686	12.6578	0.0326699	-4.93589	1.61578e-21	2.6662e-20	down	XP_008387901.1	AT1G76070.1	| unknown protein; FUNCTIONS IN: molecular_function unknown; INVOLVED IN: biological_process unknown; LOCATED IN: plasma membrane; EXPRESSED IN: 8 plant structures; EXPRESSED DURING: LP.04 four leaves visible, 4 anthesis, petal differentiation and expansion stage; BEST Arabidopsis thaliana protein match is: unknown protein (TAIR:AT1G20310.1); Has 66 Blast hits to 66 proteins in 15 species: Archae…
gene-LOC103454715	0.652564	0.551685	1.7539	15.46	15.4548	11.5976	0.0695833	-3.84512	1.61605e-21	2.6662e-20	down	XP_008392536.1	AT3G52970.1	CYP76G1 | cytochrome P450, family 76, subfamily G, polypeptide 1 | chr3:19641400-19643259 REVERSE LENGTH=516
gene-LOC103404609	0.362622	0.526513	0.529657	9.94257	12.302	5.79442	0.0506007	-4.3047	1.66802e-21	2.75037e-20	down	XP_008341755.2	AT5G37820.1	NIP4;2, NLM5 | NOD26-like intrinsic protein 4;2 | chr5:15050261-15051542 FORWARD LENGTH=283
gene-LOC103448252	4.904	1.93562	5.84875	42.4173	30.6279	53.9658	0.0998997	-3.32338	1.67229e-21	2.75474e-20	down	XP_008385725.2	AT3G48310.1	CYP71A22 | cytochrome P450, family 71, subfamily A, polypeptide 22 | chr3:17888192-17889749 FORWARD LENGTH=490
gene-LOC103448620	2.88616	4.54249	3.66235	27.1727	30.0654	15.2487	0.153007	-2.70833	1.6726e-21	2.75474e-20	down	XP_008386105.1	AT1G22360.1	AtUGT85A2, UGT85A2 | UDP-glucosyl transferase 85A2 | chr1:7895068-7897527 REVERSE LENGTH=481
gene-LOC103406329	11.0867	10.6611	7.91206	80.6821	64.3228	38.7128	0.161443	-2.6309	1.67963e-21	2.76472e-20	down	XP_008343548.1	AT1G65520.1	ATECI1, ECI1, ECHIC, PEC11 | delta(3), delta(2)-enoyl CoA isomerase 1 | chr1:24361171-24361893 REVERSE LENGTH=240
gene-LOC103435875	2.89825	1.74181	2.34042	22.4796	25.0857	12.6393	0.115946	-3.10848	1.68424e-21	2.7705e-20	down	XP_008372526.2	AT4G13010.1	| Oxidoreductase, zinc-binding dehydrogenase family protein | chr4:7600682-7602567 FORWARD LENGTH=329
gene-LOC103433451	2.89947	2.00591	6.3004	34.5277	45.5206	34.6728	0.0976786	-3.35581	1.68507e-21	2.7705e-20	down	XP_008369937.2	AT2G29360.1	| NAD(P)-binding Rossmann-fold superfamily protein | chr2:12603849-12605121 FORWARD LENGTH=271
gene-LOC103456246	0.691892	0.720227	0.863118	5.9547	7.52268	12.7205	0.0868481	-3.52536	1.71309e-21	2.81495e-20	down	XP_008394150.1	AT2G25270.1	| unknown protein; LOCATED IN: plasma membrane; EXPRESSED IN: 18 plant structures; EXPRESSED DURING: 13 growth stages; BEST Arabidopsis thaliana protein match is: unknown protein (TAIR:AT2G12400.1); Has 35333 Blast hits to 34131 proteins in 2444 species: Archae - 798; Bacteria - 22429; Metazoa - 974; Fungi - 991; Plants - 531; Viruses - 0; Other Eukaryotes - 9610 (source: NCBI BLink). | chr2:1075…
gene-LOC103431861	0.212943	0.194497	0.054197	4.57036	3.9168	6.06357	0.0317261	-4.97819	1.7734e-21	2.91239e-20	down	XP_008368255.1	AT1G10750.1	| Protein of Unknown Function (DUF239) | chr1:3574986-3578310 REVERSE LENGTH=467
gene-LOC103427486	111.977	108.183	97.669	29.6798	32.0129	28.8576	3.50996	1.81146	1.81738e-21	2.9829e-20	up	XP_028961779.1	AT3G11050.1	ATFER2, FER2 | ferritin 2 | chr3:3463651-3465294 FORWARD LENGTH=253
gene-LOC103426209	0.312724	0.395828	0.466976	10.4463	3.99135	10.6142	0.0469238	-4.41354	1.83137e-21	3.00414e-20	down	XP_008362525.2	AT2G42690.1	| alpha/beta-Hydrolases superfamily protein | chr2:17776356-17777682 REVERSE LENGTH=412
gene-LOC103427593	0.217516	0.196532	0.555133	8.71736	10.4087	7.03616	0.037045	-4.75458	1.85808e-21	3.04621e-20	down	XP_008363883.2	AT2G29290.2	| NAD(P)-binding Rossmann-fold superfamily protein | chr2:12586498-12587684 FORWARD LENGTH=262
gene-LOC103438843	32.601	19.6107	18.5333	2.96436	3.59535	1.80764	8.45489	3.07979	1.86854e-21	3.06161e-20	up	XP_008375609.2	AT5G65550.1	| UDP-Glycosyltransferase superfamily protein | chr5:26198410-26199810 REVERSE LENGTH=466
gene-LOC103450053	76.0669	139.407	99.1179	7.25779	10.8145	17.9681	8.72885	3.12579	1.96041e-21	3.20847e-20	up	XP_008387595.1	AT3G54820.1	PIP2D, PIP2;5 | plasma membrane intrinsic protein 2;5 | chr3:20302117-20303738 FORWARD LENGTH=286
gene-LOC103433582	0.050768	0.108638	0.034315	4.90343	5.40043	2.40391	0.0152443	-6.03559	1.98184e-21	3.24168e-20	down	XP_008370069.1	AT2G38150.1	| alpha 1,4-glycosyltransferase family protein | chr2:15981700-15982917 REVERSE LENGTH=405
gene-LOC103446431	21.1965	16.9849	18.7774	4.51906	5.11125	3.91376	4.20544	2.07226	2.10936e-21	3.44634e-20	up	XP_008383767.1	AT5G41950.1	| Tetratricopeptide repeat (TPR)-like superfamily protein | chr5:16785825-16789360 FORWARD LENGTH=565
gene-LOC103404841	0.0001	0.0001	0.0001	1.00944	2.50496	1.14322	6.44105e-05	-13.9223	2.39354e-21	3.90396e-20	down	XP_008342036.1	AT4G23990.1	ATCSLG3, CSLG3 | cellulose synthase like G3 | chr4:12456491-12460498 FORWARD LENGTH=751
gene-LOC103447859	640.169	739.434	732.808	220.319	192.85	190.9	3.49697	1.8061	2.42044e-21	3.94558e-20	up	NP_001280807.1	AT5G60390.3	| GTP binding Elongation factor Tu family protein | chr5:24289226-24290675 FORWARD LENGTH=449
gene-LOC103444095	4.57652	5.66495	5.80072	23.8446	19.4739	29.1682	0.221312	-2.17585	2.52346e-21	4.11117e-20	down	XP_028960448.1	AT3G49290.2	ABIL2 | ABL interactor-like protein 2 | chr3:18273407-18275221 FORWARD LENGTH=312
gene-LOC103434572	0.0001	0.0001	0.0001	3.01507	2.73657	6.4213	2.46448e-05	-15.3084	2.54624e-21	4.14593e-20	down	XP_008371154.2	AT3G25070.1	RIN4 | RPM1 interacting protein 4 | chr3:9132458-9133747 FORWARD LENGTH=211
gene-LOC103427665	3.23004	1.91923	4.35536	20.217	17.8673	24.8037	0.151136	-2.72608	2.60599e-21	4.24081e-20	down	XP_028945607.1	AT3G05910.1	| Pectinacetylesterase family protein | chr3:1764509-1767240 REVERSE LENGTH=415
gene-LOC103423007	0.274321	0.125966	0.192944	4.2239	3.59328	4.26146	0.0491141	-4.34772	2.69627e-21	4.38524e-20	down	XP_008359299.2	AT5G54510.1	GH3.6, DFL1 | Auxin-responsive GH3 family protein | chr5:22131321-22133564 REVERSE LENGTH=612
gene-LOC103433731	0.229097	0.353661	0.902271	9.7196	9.82678	9.2758	0.0515238	-4.27862	2.73262e-21	4.44183e-20	down	XP_008370226.1	AT2G38400.1	AGT3 | alanine:glyoxylate aminotransferase 3 | chr2:16083779-16085974 FORWARD LENGTH=477
gene-LOC108171245	1.04751	0.770259	1.93181	13.6725	18.9286	8.98549	0.0901632	-3.47132	2.76733e-21	4.49569e-20	down	XP_028961307.1	AT1G32450.1	NRT1.5 | nitrate transporter 1.5 | chr1:11715337-11719807 REVERSE LENGTH=614
gene-LOC103429983	47.9746	52.5128	47.7039	11.4473	14.4272	14.5406	3.66673	1.87449	2.78437e-21	4.52081e-20	up	XP_017186325.2	AT2G39570.1	| ACT domain-containing protein | chr2:16507963-16509741 FORWARD LENGTH=411
gene-LOC103455788	0.151604	0.146942	0.384963	6.34288	6.18987	4.24928	0.0407286	-4.61781	2.80805e-21	4.55667e-20	down	XP_008393601.1	AT3G13980.1	| unknown protein; BEST Arabidopsis thaliana protein match is: unknown protein (TAIR:AT1G54200.1); Has 1485 Blast hits to 418 proteins in 98 species: Archae - 0; Bacteria - 6; Metazoa - 246; Fungi - 61; Plants - 107; Viruses - 6; Other Eukaryotes - 1059 (source: NCBI BLink). | chr3:4619189-4620262 REVERSE LENGTH=357
gene-LOC103416787	21.4942	11.2033	15.15	0.306263	0.076544	0.515183	53.2829	5.7356	2.84467e-21	4.6135e-20	up	XP_008353232.1	AT5G18600.1	| Thioredoxin superfamily protein | chr5:6183466-6183774 REVERSE LENGTH=102
gene-LOC103402980	0.136987	0.0001	0.0001	16.7639	15.1203	6.14922	0.00360701	-8.11498	2.93401e-21	4.75568e-20	down	XP_008339994.1	AT1G60010.1	| unknown protein; FUNCTIONS IN: molecular_function unknown; INVOLVED IN: N-terminal protein myristoylation; LOCATED IN: cellular_component unknown; EXPRESSED IN: 22 plant structures; EXPRESSED DURING: 13 growth stages; BEST Arabidopsis thaliana protein match is: unknown protein (TAIR:AT1G10530.1); Has 185 Blast hits to 185 proteins in 18 species: Archae - 0; Bacteria - 0; Metazoa - 0; Fungi - 3;…
gene-LOC103410792	0.644658	0.381442	2.26164	45.5436	51.3678	26.0464	0.0267387	-5.22493	2.9752e-21	4.81744e-20	down	XP_008347679.2	AT5G45840.2	| Leucine-rich repeat protein kinase family protein | chr5:18594080-18597221 REVERSE LENGTH=706
gene-LOC103445847	0.264416	0.052433	0.178828	8.21451	5.37528	3.62756	0.0287894	-5.11832	2.97547e-21	4.81744e-20	down	XP_008383121.2	AT2G30070.1	ATKT1, ATKT1P, ATKUP1, KUP1, KT1 | potassium transporter 1 | chr2:12835097-12838466 FORWARD LENGTH=712
gene-LOC103444245	20.8508	25.9695	25.6825	3.12548	3.96402	5.92507	5.5709	2.47791	3.04118e-21	4.92104e-20	up	XP_028964483.1	AT5G17300.1	RVE1 | Homeodomain-like superfamily protein | chr5:5690435-5692435 REVERSE LENGTH=387
gene-LOC103431835	9.63369	8.97437	11.8272	1.56122	1.45406	1.88176	6.21504	2.63576	3.09866e-21	5.01122e-20	up	XP_008368227.2	AT3G25590.1	| unknown protein; Has 149 Blast hits to 140 proteins in 44 species: Archae - 0; Bacteria - 6; Metazoa - 40; Fungi - 6; Plants - 39; Viruses - 0; Other Eukaryotes - 58 (source: NCBI BLink). | chr3:9302271-9303542 FORWARD LENGTH=423
gene-LOC103401714	12.4364	15.8125	14.3536	47.5896	52.8229	43.9735	0.29506	-1.76092	3.11727e-21	5.03848e-20	down	XP_028949615.1	AT1G44170.2	ALDH3H1, ALDH4 | aldehyde dehydrogenase 3H1 | chr1:16796564-16800031 REVERSE LENGTH=484
gene-LOC103442639	12.3194	7.61171	14.454	0.897308	0.828996	1.56342	10.4523	3.38574	3.17058e-21	5.12175e-20	up	XP_008379664.2	AT3G21670.1	| Major facilitator superfamily protein | chr3:7626942-7628954 REVERSE LENGTH=590
gene-LOC103432823	39.505	34.1063	37.7669	4.58441	6.91646	9.1116	5.40344	2.43388	3.17712e-21	5.12942e-20	up	XP_008369248.1	AT5G05690.1	CPD, CYP90A, CYP90, CBB3, DWF3, CYP90A1 | Cytochrome P450 superfamily protein | chr5:1702907-1706705 REVERSE LENGTH=472
gene-LOC103405811	2.56639	1.49892	1.79952	17.292	14.3435	11.1501	0.137075	-2.86696	3.24176e-21	5.23083e-20	down	XP_008343043.1	AT2G45510.1	CYP704A2 | cytochrome P450, family 704, subfamily A, polypeptide 2 | chr2:18753085-18754944 FORWARD LENGTH=511
gene-LOC103419672	12.2179	11.6105	11.7937	43.861	53.9103	36.3212	0.265654	-1.91238	3.32068e-21	5.35516e-20	down	XP_008355993.1	AT1G61250.1	SC3 | secretory carrier 3 | chr1:22586035-22588664 FORWARD LENGTH=289
gene-LOC103403032	1.18452	0.663609	1.16554	8.19928	12.2214	11.2069	0.0952858	-3.39159	3.43275e-21	5.53278e-20	down	XP_008340062.1	AT1G23390.1	| Kelch repeat-containing F-box family protein | chr1:8309449-8310633 REVERSE LENGTH=394
gene-LOC114819501	5.97517	7.33505	6.53728	0.213013	0.213465	0.52448	20.8711	4.38343	3.57263e-21	5.75499e-20	up	XP_028944240.1	AT5G24318.1	| O-Glycosyl hydrolases family 17 protein | chr5:8282285-8283956 REVERSE LENGTH=458
gene-LOC103420566	3.78598	3.26141	4.48951	20.2169	14.6117	19.8288	0.211076	-2.24416	3.59498e-21	5.78773e-20	down	XP_008356850.2	AT3G54250.1	| GHMP kinase family protein | chr3:20082468-20084688 REVERSE LENGTH=419
gene-LOC114824331	53.4118	51.996	55.9614	337.923	185.488	461.759	0.163798	-2.61001	3.60078e-21	5.79382e-20	down	XP_028956744.1	AT2G31390.1	| pfkB-like carbohydrate kinase family protein | chr2:13383635-13386116 REVERSE LENGTH=325
gene-LOC103419988	1.68445	1.46118	1.92001	8.43242	9.95848	8.45993	0.188658	-2.40615	3.62111e-21	5.82326e-20	down	XP_008356288.2	AT2G45340.1	| Leucine-rich repeat protein kinase family protein | chr2:18691739-18694466 FORWARD LENGTH=691
gene-LOC103401388	0.48464	0.28751	0.262508	3.02543	3.03246	4.60385	0.0970439	-3.36522	3.63527e-21	5.84274e-20	down	XP_008338326.2	AT5G67100.1	ICU2 | DNA-directed DNA polymerases | chr5:26776994-26785104 FORWARD LENGTH=1524
gene-LOC103434638	7.20257	16.0553	10.0696	61.4144	61.9547	62.8698	0.17895	-2.48237	3.74639e-21	6.0171e-20	down	XP_008371216.2	AT1G61720.1	BAN | NAD(P)-binding Rossmann-fold superfamily protein | chr1:22791326-22792757 REVERSE LENGTH=340
gene-LOC103428042	0.106863	0.288632	0.204779	7.03143	6.77871	3.7956	0.0340953	-4.87428	3.74795e-21	6.0171e-20	down	XP_028953981.1	AT2G22590.1	| UDP-Glycosyltransferase superfamily protein | chr2:9593012-9594424 FORWARD LENGTH=470
gene-LOC103431627	2.23496	2.39455	2.75188	9.55424	10.5352	11.3179	0.235021	-2.08914	3.82725e-21	6.14097e-20	down	XP_008368019.2	AT5G65500.1	| U-box domain-containing protein kinase family protein | chr5:26181093-26183997 REVERSE LENGTH=791
gene-LOC114826052	0.302815	0.355984	0.596912	7.47612	5.39706	8.51391	0.0587135	-4.09016	3.868e-21	6.20287e-20	down	XP_028961509.1	AT4G39780.1	| Integrase-type DNA-binding superfamily protein | chr4:18458216-18459034 REVERSE LENGTH=272
gene-LOC114824075	35.4881	40.8949	35.7526	10.4914	10.8324	10.9692	3.47244	1.79595	3.94165e-21	6.31745e-20	up	XP_028956223.1	AT4G03200.1	| catalytics | chr4:1408296-1412566 FORWARD LENGTH=818
gene-LOC103449790	4.86152	4.07658	5.83791	0.260533	0.112534	0.065338	33.704	5.07485	3.96926e-21	6.35815e-20	up	XP_008387331.1	AT2G26490.1	| Transducin/WD40 repeat-like superfamily protein | chr2:11268035-11269432 FORWARD LENGTH=465
gene-LOC103435303	19.4723	12.4927	18.2614	59.2747	62.0772	67.2771	0.266271	-1.90903	4.18802e-21	6.70482e-20	down	XP_008371911.2	AT5G44790.1	RAN1, HMA7 | copper-exporting ATPase / responsive-to-antagonist 1 / copper-transporting ATPase (RAN1) | chr5:18075846-18079817 REVERSE LENGTH=1001
gene-LOC103453173	1.71716	0.633395	1.08027	14.637	12.3197	12.8981	0.0860832	-3.53812	4.20948e-21	6.73164e-20	down	XP_008390952.2	AT2G18980.1	| Peroxidase superfamily protein | chr2:8233419-8235294 REVERSE LENGTH=323
gene-LOC114825635	1.35857	1.29745	1.31258	8.08524	14.0311	26.1021	0.0823044	-3.60289	4.2232e-21	6.74981e-20	down	XP_028960480.1	AT5G12250.1	TUB6 | beta-6 tubulin | chr5:3961317-3962971 REVERSE LENGTH=449
gene-LOC103433166	54.682	61.3846	57.8687	15.0243	7.73393	9.90369	5.32532	2.41287	4.34054e-21	6.93348e-20	up	XP_008369624.1	AT5G61890.1	| Integrase-type DNA-binding superfamily protein | chr5:24852639-24853744 REVERSE LENGTH=248
gene-LOC103424171	0.335864	0.112432	0.177905	5.27785	6.89523	23.3275	0.0176392	-5.82507	4.4497e-21	7.10389e-20	down	XP_008360481.2	AT4G13710.2	| Pectin lyase-like superfamily protein | chr4:7962550-7966012 FORWARD LENGTH=451
gene-LOC108170460	8.16509	2.85959	7.12742	76.481	46.977	123.804	0.0734126	-3.76783	4.45601e-21	7.11e-20	down	XP_017180912.1	AT1G01550.2	BPS1 | Protein of unknown function (DUF793) | chr1:200526-201575 FORWARD LENGTH=349
gene-LOC103404310	16.8606	16.851	14.194	1.60176	2.38449	2.3071	7.6121	2.92829	4.5934e-21	7.32514e-20	up	XP_008341428.2	AT5G23240.1	| DNAJ heat shock N-terminal domain-containing protein | chr5:7826857-7828534 REVERSE LENGTH=465
gene-LOC103422682	3.11414	3.4459	3.10663	18.2894	17.6925	31.77	0.142677	-2.80917	4.68397e-21	7.45713e-20	down	XP_008358969.2	AT2G29640.1	JOSL | JOSEPHIN-like protein | chr2:12671206-12673300 FORWARD LENGTH=360
gene-LOC103438421	1.83426	0.612734	1.66219	19.3615	17.3441	50.118	0.047328	-4.40116	4.727e-21	7.52144e-20	down	XP_008375195.1	AT3G08030.1	| Protein of unknown function, DUF642 | chr3:2564191-2565819 FORWARD LENGTH=365
gene-LOC103400984	0.0001	0.0001	0.0001	0.61731	1.95417	1.09498	8.18229e-05	-13.5771	5.28095e-21	8.39003e-20	down	XP_028949333.1	AT3G51480.1	ATGLR3.6, GLR3.6 | glutamate receptor 3.6 | chr3:19101256-19104681 FORWARD LENGTH=903
gene-LOC103427986	0.159095	0.130797	0.131353	2.39715	2.15252	6.71772	0.0373862	-4.74135	5.28167e-21	8.39003e-20	down	XP_008364296.2	AT3G20150.1	| Kinesin motor family protein | chr3:7031412-7036499 FORWARD LENGTH=1114
gene-LOC103403185	0.292414	0.299299	0.434292	4.94537	6.70028	5.65327	0.0593104	-4.07557	5.4927e-21	8.72042e-20	down	XP_008340238.2	AT5G50570.2	SPL13A, SPL13 | Squamosa promoter-binding protein-like (SBP domain) transcription factor family protein | chr5:20582555-20583791 REVERSE LENGTH=359
gene-LOC103400396	43.6385	48.9893	42.7851	14.0318	12.6291	11.9412	3.50792	1.81061	5.54621e-21	8.8005e-20	up	XP_008337262.2	AT3G15880.1	WSIP2, TPR4 | WUS-interacting protein 2 | chr3:5364792-5371869 REVERSE LENGTH=1135
gene-LOC103441049	4.78459	4.49107	4.9404	16.055	14.8771	19.0734	0.28429	-1.81457	5.74271e-21	9.10725e-20	down	XP_028962764.1	AT5G25930.1	| Protein kinase family protein with leucine-rich repeat domain | chr5:9050880-9053978 FORWARD LENGTH=1005
gene-LOC103401594	3.24434	2.63959	3.05458	16.3169	14.9218	9.69265	0.218378	-2.1951	5.99422e-21	9.50085e-20	down	XP_028964794.1	AT5G36930.1	| Disease resistance protein (TIR-NBS-LRR class) family | chr5:14567771-14571907 REVERSE LENGTH=1188
gene-LOC103412298	21.9733	14.8737	15.8671	92.8259	61.0695	80.639	0.224761	-2.15354	6.03311e-21	9.55721e-20	down	XP_008349106.1	AT2G46150.1	| Late embryogenesis abundant (LEA) hydroxyproline-rich glycoprotein family | chr2:18961424-18962089 FORWARD LENGTH=221
gene-LOC103452309	0.0001	0.071656	0.0001	9.41172	7.08392	4.73736	0.00338417	-8.20698	6.71005e-21	1.06237e-19	down	XP_017192278.2	AT2G26710.1	BAS1, CYP734A1, CYP72B1 | Cytochrome P450 superfamily protein | chr2:11380700-11383413 FORWARD LENGTH=520
gene-LOC103454648	2.43656	2.29174	4.03597	13.4643	18.1661	18.9022	0.173438	-2.52751	6.76553e-21	1.07056e-19	down	XP_008392470.2	AT1G47670.1	| Transmembrane amino acid transporter family protein | chr1:17536834-17539486 REVERSE LENGTH=519
gene-LOC103446651	1.14868	0.424839	0.723358	10.4167	9.23838	6.417	0.0880972	-3.50476	6.86486e-21	1.08568e-19	down	XP_008384004.3	AT1G11410.1	| S-locus lectin protein kinase family protein | chr1:3841286-3844284 FORWARD LENGTH=845
gene-LOC103404649	0.332611	0.0001	0.23914	20.2244	26.0289	14.2327	0.00945426	-6.72482	6.98918e-21	1.10473e-19	down	XP_008341802.1	AT1G13680.1	| PLC-like phosphodiesterases superfamily protein | chr1:4690409-4692702 FORWARD LENGTH=346
gene-LOC103456182	0.190708	0.089642	0.349679	7.41919	6.11638	10.4757	0.0262389	-5.25215	7.35748e-21	1.1623e-19	down	XP_008394061.1	AT3G15680.1	| Ran BP2/NZF zinc finger-like superfamily protein | chr3:5315437-5316048 FORWARD LENGTH=164
gene-LOC103425102	36.2483	42.8769	33.3746	10.414	9.68757	10.0585	3.7301	1.89921	7.44731e-21	1.17585e-19	up	XP_008361399.3	AT1G33590.1	| Leucine-rich repeat (LRR) family protein | chr1:12177788-12179221 FORWARD LENGTH=477
gene-LOC103418935	9.41313	9.70358	5.28756	0.575057	0.61206	0.196091	17.6432	4.14104	7.63268e-21	1.20445e-19	up	XP_028955500.1	AT2G29630.3	THIC | thiaminC | chr2:12667395-12669569 FORWARD LENGTH=644
gene-LOC103431839	36.2265	46.8515	34.2095	9.95918	10.1668	10.5038	3.82919	1.93704	7.64627e-21	1.20593e-19	up	XP_028951352.1	AT1G13560.1	AAPT1, ATAAPT1 | aminoalcoholphosphotransferase 1 | chr1:4638834-4641691 REVERSE LENGTH=389
gene-LOC103440702	0.725475	1.19144	0.77001	7.29037	14.9363	20.6437	0.0626756	-3.99595	8.06723e-21	1.27162e-19	down	XP_028952546.1	AT1G52700.1	| alpha/beta-Hydrolases superfamily protein | chr1:19631186-19633366 REVERSE LENGTH=255
gene-LOC108171853	0.0001	0.0001	0.0001	3.92101	6.6698	6.09515	1.79792e-05	-15.7633	8.08031e-21	1.27298e-19	down	XP_017184049.2	AT3G63520.1	CCD1, ATCCD1, ATNCED1, NCED1 | carotenoid cleavage dioxygenase 1 | chr3:23452940-23455896 FORWARD LENGTH=538
gene-LOC103406544	0.397746	0.546923	0.60358	11.5723	11.9204	5.25268	0.0538607	-4.21462	8.52151e-21	1.34101e-19	down	XP_008343754.1	AT1G32250.1	| Calcium-binding EF-hand family protein | chr1:11639843-11640343 FORWARD LENGTH=166
gene-LOC103416102	12.4783	11.8551	16.5648	56.0792	64.8534	47.4242	0.242926	-2.04141	8.74854e-21	1.37599e-19	down	XP_008352590.2	AT1G78020.1	| Protein of unknown function (DUF581) | chr1:29338787-29339491 FORWARD LENGTH=162
gene-LOC103439793	26.5497	31.6971	52.1551	5.50101	6.80231	6.624	5.83294	2.54422	8.83384e-21	1.38864e-19	up	XP_028962023.1	AT4G25700.1	BETA-OHASE 1, B1, chy1, BCH1 | beta-hydroxylase 1 | chr4:13094142-13095866 REVERSE LENGTH=310
gene-LOC103432851	0.019648	0.0001	0.0001	3.02207	2.9127	1.07619	0.00283099	-8.46448	9.23258e-21	1.45052e-19	down	XP_008369280.1	AT3G46510.1	PUB13, ATPUB13 | plant U-box 13 | chr3:17124106-17126539 REVERSE LENGTH=660
gene-LOC103453304	0.0001	0.0001	0.0001	1.34578	2.09419	1.23456	6.41776e-05	-13.9276	9.5654e-21	1.50199e-19	down	XP_008391065.2	AT2G30580.1	DRIP2 | DREB2A-interacting protein 2 | chr2:13026444-13030363 FORWARD LENGTH=420
gene-LOC103423800	226.463	298.011	244.768	75.1757	51.6921	62.7154	4.05755	2.02061	9.96832e-21	1.5644e-19	up	XP_008360103.1	AT1G13950.1	EIF-5A, ELF5A-1, ATELF5A-1, EIF5A | eukaryotic elongation factor 5A-1 | chr1:4773631-4774668 FORWARD LENGTH=158
gene-LOC103412799	41.0848	53.105	41.775	8.94324	11.1153	12.48	4.17858	2.06301	1.0087e-20	1.58215e-19	up	XP_008349552.1	AT3G63490.1	| Ribosomal protein L1p/L10e family | chr3:23444269-23446020 FORWARD LENGTH=346
gene-LOC103405258	0.0001	0.0001	0.0001	2.98389	3.80333	1.39478	3.66659e-05	-14.7352	1.01165e-20	1.58592e-19	down	XP_008342457.2	AT3G06240.1	| F-box family protein | chr3:1887336-1888619 FORWARD LENGTH=427
gene-LOC103429438	20.8433	15.5066	18.4673	84.4351	82.5332	55.2468	0.246685	-2.01926	1.03153e-20	1.61619e-19	down	XP_028951302.1	AT5G59530.1	| 2-oxoglutarate (2OG) and Fe(II)-dependent oxygenase superfamily protein | chr5:23994434-23995715 REVERSE LENGTH=364
gene-LOC103413598	141.543	99.6904	137.375	30.6226	36.2329	27.3301	4.01981	2.00713	1.06016e-20	1.66015e-19	up	XP_008350280.2	AT3G57540.1	| Remorin family protein | chr3:21301623-21302924 REVERSE LENGTH=296
gene-LOC103401290	4.9073	2.51331	3.84649	31.6	29.3853	87.7039	0.0757762	-3.72211	1.0716e-20	1.67713e-19	down	XP_008338225.2	AT5G66920.1	sks17 | SKU5 similar 17 | chr5:26722963-26725370 FORWARD LENGTH=546
gene-LOC103435596	0.169354	0.101831	0.272857	5.11322	4.13294	4.13987	0.0406425	-4.62087	1.10034e-20	1.72118e-19	down	XP_028957436.1	AT5G05940.1	ATROPGEF5, ROPGEF5 | ROP guanine nucleotide exchange factor 5 | chr5:1786028-1788363 FORWARD LENGTH=611
gene-LOC114822622	0.25114	0.555035	0.158005	11.3741	6.77827	11.1046	0.0329555	-4.92334	1.10246e-20	1.72356e-19	down	XP_028953236.1	AT3G03270.2	| Adenine nucleotide alpha hydrolases-like superfamily protein | chr3:762136-763075 REVERSE LENGTH=159
gene-LOC103410175	7.99747	8.58566	8.506	38.0727	43.8683	26.0109	0.23241	-2.10525	1.13276e-20	1.76997e-19	down	XP_028961516.1	AT3G09740.1	SYP71, ATSYP71 | syntaxin of plants 71 | chr3:2989615-2991354 FORWARD LENGTH=266
gene-LOC103435185	0.309557	0.049573	0.17709	12.8842	11.894	4.07152	0.0185867	-5.74959	1.14793e-20	1.79268e-19	down	XP_008371806.1	AT1G30370.1	| alpha/beta-Hydrolases superfamily protein | chr1:10719169-10720758 REVERSE LENGTH=529
gene-LOC103401380	0.267996	0.18756	0.276577	3.76355	3.83036	6.51008	0.0519097	-4.26785	1.17771e-20	1.83819e-19	down	XP_008338319.2	AT5G67020.1	| unknown protein; BEST Arabidopsis thaliana protein match is: unknown protein (TAIR:AT3G50340.1); Has 1807 Blast hits to 1807 proteins in 277 species: Archae - 0; Bacteria - 0; Metazoa - 736; Fungi - 347; Plants - 385; Viruses - 0; Other Eukaryotes - 339 (source: NCBI BLink). | chr5:26749962-26751146 FORWARD LENGTH=394
gene-LOC114821044	2.74423	2.64323	5.6708	29.2786	23.2557	48.7095	0.109224	-3.19464	1.18146e-20	1.84304e-19	down	XP_028948630.1	AT3G48100.1	ARR5, ATRR2, IBC6, RR5 | response regulator 5 | chr3:17759112-17760740 REVERSE LENGTH=184
gene-LOC103432836	24.4036	22.1626	22.5922	165.344	154.777	74.0206	0.175466	-2.51074	1.20774e-20	1.88301e-19	down	XP_008369265.1	AT2G40140.2	CZF1, ZFAR1, SZF2, ATSZF2 | zinc finger (CCCH-type) family protein | chr2:16772537-16774330 FORWARD LENGTH=597
gene-LOC103449127	0.776957	0.0904715	0.738642	17.8679	20.2953	18.4458	0.0283712	-5.13943	1.23156e-20	1.9191e-19	down	XP_008386633.1	AT1G03010.1	| Phototropic-responsive NPH3 family protein | chr1:693480-696188 FORWARD LENGTH=634
gene-LOC103424169	0.0482989	0.0562088	0.0175297	1.96501	1.40997	3.37438	0.0180813	-5.78935	1.25179e-20	1.94956e-19	down	XP_008360479.2	AT2G07170.1	| ARM repeat superfamily protein | chr2:2975565-2978692 FORWARD LENGTH=820
[truncated: 31,993 more rows]

## Sheet: S3
Table S3. DEGs in dwarfing rootstock under drought stress.
gene_id	FPKM.D_dwarf_1	FPKM.D_dwarf_2	FPKM.D_dwarf_3	FPKM.C_dwarf_1	FPKM.C_dwarf_2	FPKM.C_dwarf_3	fc	log2(fc)	pval	qval	regulation	NCBI	TAIR	ANNO
[truncated: 33,602 more rows]

## Sheet: S4
Table S4. DEGs both in vigorous and dwarfing rootstocks in response to drought.
Up-regulated	Down-regulated
gene-LOC103403698	gene-LOC103432639
gene-LOC103426803	gene-LOC103449971
gene-LOC103451596	gene-LOC103411102
[truncated: 4,583 more rows]

## Sheet: S5
Table S5. KEGG pathway enrichment of upregulated DEGs both in vigorous and dwarfing rootstocks.
[truncated: 15 more rows]

[truncated: 21 more sheets: S6, S7, S8, S9, S10, S11, S12, S13, S14, S15, S16, S17, S18, S19, S20, S21, S22, S23, S24, S25 …]
